# Supplementary material for: Single-crystal neutron and X-ray diffraction study of garnet-type solid-state electrolyte Li6La3ZrTaO12: an in situ temperature-dependence investigation (2.5 ≤ T ≤ 873 K)
Source: Acta Crystallogr B Struct Sci Cryst Eng Mater. 2021 Jan 26;77(Pt 1):123–30. doi: 10.1107/S2052520620016145 (PMC7941284; doi:10.1107/S2052520620016145)
Supplement: Supplementary file 1 [file b-77-00123-sup1.cif]

data_global

#==============================================================================

# PROCESSING SUMMARY (IUCr Office Use Only)

_journal_date_recd_electronic      2020-09-25
_journal_date_to_coeditor         ?
_journal_date_from_coeditor       ?
_journal_date_accepted     2020-12-11
_journal_date_printers_first      ?
_journal_date_printers_final      ?
_journal_date_proofs_out          ?
_journal_date_proofs_in           ?
_journal_coeditor_name            ?
_journal_coeditor_code      RA5085SUP1
_journal_coeditor_notes
?
_journal_paper_category      FA
_journal_techeditor_code      B201614
_iucr_compatibility_tag          ACTA95
_journal_techeditor_notes  
;
;
_journal_coden_ASTM               ?
_journal_name_full                ?
_journal_year                     ?
_journal_volume                   ?
_journal_issue                    ?
_journal_page_first               ?
_journal_page_last                ?
_journal_suppl_publ_number        ?
_journal_suppl_publ_pages         ?

#==============================================================================


#------------------ AUTHOR DETAILS -------------------------------------------#

# Name and address of author for correspondence

_publ_contact_author_name       'Redhammer, Guenther J.'
_publ_contact_author_address
;
University of Salzburg
Department Chemistry and Physics of Materials
Jakob-Haringerstr 2A
5020 Salzburg
Austria
;
_publ_contact_author_email       'guenther.redhammer@sbg.ac.at'
_publ_contact_author_fax         ' '
_publ_contact_author_phone       ' '


# Insert blank lines between references

_publ_section_references
;
<i>SHELX</i>: Sheldrick, G. M. (2008). <i>Acta Cryst.</i> A<b>64</b>, 112--122.

<i>SHELXD</i>: Schneider, T. R. & Sheldrick, G. M. (2002). <i>Acta Cryst.</i>
D<b>58</b>, 1772--1779.

<i>WinGX</i>: Farrugia, L. J. (2012). <i>J. Appl. Cryst.</i> <b>45</b>,
849--854.
;

#------------------  SECTION 2. COMPOUND(S) DETAILS -------------------------#

_publcif_datablock.id '{77501174-3d3f-4621-8227-f5313d8b7090}'

_audit_creation_date                    2020-03-21T20:14:21-00:00
_audit_creation_method                  'WinGX routine CIF_UPDATE'
_audit_conform_dict_name                cif_core.dic
_audit_conform_dict_version             2.4.5
_audit_conform_dict_location            ftp://ftp.iucr.org/pub/cif_core.dic
_publ_requested_category                FI

data_2.5K
_publcif_datablock.id '{2a7b41d4-0359-4bbc-a874-299800bc80af}'

#data_CZ-LLZTO_T=2.5K
#----------------------------------------------------------------------------#
#                   CHEMICAL INFORMATION                                     #
#----------------------------------------------------------------------------#

_chemical_formula_moiety                'Li6  O12  Ta1  Zr1  La3'
_chemical_formula_sum                   'La3 Li6.27 O12 Ta1.09 Zr0.91'
_chemical_formula_weight                932.8

#----------------------------------------------------------------------------#
#                   UNIT CELL INFORMATION                                    #
#----------------------------------------------------------------------------#

_symmetry_cell_setting                  cubic
_symmetry_space_group_name_H-M          'I a -3 d'
_symmetry_space_group_name_Hall         '-I 4bd 2c 3'
_symmetry_Int_Tables_number             230
loop_
    _symmetry_equiv_pos_as_xyz
'x, y, z'
'x, -y, -z+1/2'
'-x+1/2, -y, z+1/2'
'-x+1/2, y, -z'
'-y+1/4, x+3/4, z+1/4'
'y+1/4, x+3/4, -z+3/4'
'y+1/4, -x+1/4, z+3/4'
'-y+1/4, -x+1/4, -z+1/4'
'y, z, x'
'-y+1/2, -z, x+1/2'
'y, -z, -x+1/2'
'-y+1/2, z, -x'
'-z+1/4, y+3/4, x+1/4'
'-z+1/4, -y+1/4, -x+1/4'
'z+1/4, -y+1/4, x+3/4'
'z+1/4, y+3/4, -x+3/4'
'z, x, y'
'-z, x+1/2, -y+1/2'
'-z, -x+1/2, y'
'z, -x, -y+1/2'
'-x+1/4, -z+1/4, -y+1/4'
'-x+1/4, z+3/4, y+1/4'
'x+3/4, -z+3/4, y+1/4'
'x+1/4, z+3/4, -y+3/4'
'x+1/2, y+1/2, z+1/2'
'x+1/2, -y+1/2, -z+1'
'-x+1, -y+1/2, z+1'
'-x+1, y+1/2, -z+1/2'
'-y+3/4, x+5/4, z+3/4'
'y+3/4, x+5/4, -z+5/4'
'y+3/4, -x+3/4, z+5/4'
'-y+3/4, -x+3/4, -z+3/4'
'y+1/2, z+1/2, x+1/2'
'-y+1, -z+1/2, x+1'
'y+1/2, -z+1/2, -x+1'
'-y+1, z+1/2, -x+1/2'
'-z+3/4, y+5/4, x+3/4'
'-z+3/4, -y+3/4, -x+3/4'
'z+3/4, -y+3/4, x+5/4'
'z+3/4, y+5/4, -x+5/4'
'z+1/2, x+1/2, y+1/2'
'-z+1/2, x+1, -y+1'
'-z+1/2, -x+1, y+1/2'
'z+1/2, -x+1/2, -y+1'
'-x+3/4, -z+3/4, -y+3/4'
'-x+3/4, z+5/4, y+3/4'
'x+5/4, -z+5/4, y+3/4'
'x+3/4, z+5/4, -y+5/4'
'-x, -y, -z'
'-x, y, z-1/2'
'x-1/2, y, -z-1/2'
'x-1/2, -y, z'
'y-1/4, -x-3/4, -z-1/4'
'-y-1/4, -x-3/4, z-3/4'
'-y-1/4, x-1/4, -z-3/4'
'y-1/4, x-1/4, z-1/4'
'-y, -z, -x'
'y-1/2, z, -x-1/2'
'-y, z, x-1/2'
'y-1/2, -z, x'
'z-1/4, -y-3/4, -x-1/4'
'z-1/4, y-1/4, x-1/4'
'-z-1/4, y-1/4, -x-3/4'
'-z-1/4, -y-3/4, x-3/4'
'-z, -x, -y'
'z, -x-1/2, y-1/2'
'z, x-1/2, -y'
'-z, x, y-1/2'
'x-1/4, z-1/4, y-1/4'
'x-1/4, -z-3/4, -y-1/4'
'-x-3/4, z-3/4, -y-1/4'
'-x-1/4, -z-3/4, y-3/4'
'-x+1/2, -y+1/2, -z+1/2'
'-x+1/2, y+1/2, z'
'x, y+1/2, -z'
'x, -y+1/2, z+1/2'
'y+1/4, -x-1/4, -z+1/4'
'-y+1/4, -x-1/4, z-1/4'
'-y+1/4, x+1/4, -z-1/4'
'y+1/4, x+1/4, z+1/4'
'-y+1/2, -z+1/2, -x+1/2'
'y, z+1/2, -x'
'-y+1/2, z+1/2, x'
'y, -z+1/2, x+1/2'
'z+1/4, -y-1/4, -x+1/4'
'z+1/4, y+1/4, x+1/4'
'-z+1/4, y+1/4, -x-1/4'
'-z+1/4, -y-1/4, x-1/4'
'-z+1/2, -x+1/2, -y+1/2'
'z+1/2, -x, y'
'z+1/2, x, -y+1/2'
'-z+1/2, x+1/2, y'
'x+1/4, z+1/4, y+1/4'
'x+1/4, -z-1/4, -y+1/4'
'-x-1/4, z-1/4, -y+1/4'
'-x+1/4, -z-1/4, y-1/4'

_cell_length_a                          12.8511(2)
_cell_length_b                          12.8511(2)
_cell_length_c                          12.8511(2)
_cell_angle_alpha                       90
_cell_angle_beta                        90
_cell_angle_gamma                       90
_cell_volume                            2122.37(10)
_cell_formula_units_Z                   8
_cell_measurement_temperature           2.5(5)
_cell_measurement_reflns_used           25
_cell_measurement_theta_min             4.33
_cell_measurement_theta_max             39.99
_cell_measurement_wavelength            0.793

#----------------------------------------------------------------------------#
#                   CRYSTAL INFORMATION                                      #
#----------------------------------------------------------------------------#

_exptl_crystal_description              box-shaped
_exptl_crystal_colour                   'colourless'
_exptl_crystal_size_max                 2.35
_exptl_crystal_size_mid                 2.15
_exptl_crystal_size_min                 1.95
_exptl_crystal_density_diffrn           5.839
_exptl_crystal_density_method           'not measured'
_exptl_crystal_F_000                    3215

#----------------------------------------------------------------------------#
#                   ABSORPTION CORRECTION                                    #
#----------------------------------------------------------------------------#

_exptl_absorpt_coefficient_mu           0.035
_exptl_absorpt_correction_type          none

#----------------------------------------------------------------------------#
#                   DATA COLLECTION                                          #
#----------------------------------------------------------------------------#

_diffrn_ambient_temperature             2.5(5)
_diffrn_radiation_type                  neutron
_diffrn_radiation_wavelength            0.793
_diffrn_radiation_monochromator         'Ge 422'
_diffrn_radiation_probe                  'MLZ SR9B (hot source)'
_diffrn_detector_type                   CCD
_diffrn_measurement_device              'four-circle diffractometer'
_diffrn_measurement_device_type         'Huber Eulerian Cradle'
_diffrn_measurement_method
                                'rotation, \w-scans at 4 different \f positions'
_diffrn_standards_number                0
_diffrn_standards_interval_time         .
_diffrn_standards_interval_count        .
_diffrn_standards_decay_%               ?
_diffrn_reflns_av_R_equivalents         0.0436
_diffrn_reflns_av_unetI/netI            0.0606
_diffrn_reflns_number                   624
_diffrn_reflns_limit_h_min              -20
_diffrn_reflns_limit_h_max              20
_diffrn_reflns_limit_k_min              -14
_diffrn_reflns_limit_k_max              14
_diffrn_reflns_limit_l_min              0
_diffrn_reflns_limit_l_max              10
_diffrn_reflns_theta_min                4.334
_diffrn_reflns_theta_max                39.998
_diffrn_reflns_theta_full               28.411
_diffrn_measured_fraction_theta_full
                                        1
_diffrn_measured_fraction_theta_max
                                        0.859
_diffrn_reflns_Laue_measured_fraction_full
                                        1
_diffrn_reflns_Laue_measured_fraction_max
                                        0.859
_diffrn_reflns_point_group_measured_fraction_full
                                        1
_diffrn_reflns_point_group_measured_fraction_max
                                        0.859
_reflns_Friedel_coverage                0
_reflns_number_total                    347
_reflns_number_gt                       289
_reflns_threshold_expression            'I > 2\s(I)'

#----------------------------------------------------------------------------#
#                   COMPUTER PROGRAMS USED                                   #
#----------------------------------------------------------------------------#

_computing_data_collection              'Bruker APEX2 (Bruker, 2012)'
_computing_cell_refinement              'Bruker APEX2 (Bruker, 2012)'
_computing_data_reduction               'Bruker APEX2 (Bruker, 2012)'
_computing_structure_solution           'SHELXL-2014/7 (Sheldrick, 2014)'
_computing_structure_refinement         'SHELXL (Sheldrick, 2015)'
_computing_molecular_graphics           'Ortep for Windows (Farrugia, 2012)'
_computing_publication_material
                                   'WinGX publication routines (Farrugia, 2012)'

#----------------------------------------------------------------------------#
#                   STRUCTURE SOLUTION                                       #
#----------------------------------------------------------------------------#


#----------------------------------------------------------------------------#
#                   REFINEMENT INFORMATION                                   #
#----------------------------------------------------------------------------#

_shelx_SHELXL_version_number            2014/7
_refine_ls_structure_factor_coef        Fsqd
_refine_ls_matrix_type                  full
_refine_ls_weighting_scheme             calc
_refine_ls_weighting_details
                                   'w=1/[\s^2^(Fo^2^)] where P=(Fo^2^+2Fc^2^)/3'
_refine_ls_hydrogen_treatment           undef
_refine_ls_extinction_method            'SHELXL-2014/7 (Sheldrick 2014'
_refine_ls_extinction_expression
                                    Fc^*^=kFc[1+0.001xFc^2^\l^3^/sin(2\q)]^-1/4^
_refine_ls_extinction_coef              0.0088(4)
_refine_ls_number_reflns                347
_refine_ls_number_parameters            32
_refine_ls_number_restraints            2
_refine_ls_number_constraints           0
_refine_ls_R_factor_all                 0.0396
_refine_ls_R_factor_gt                  0.0225
_refine_ls_wR_factor_ref                0.0375
_refine_ls_wR_factor_gt                 0.0341
_refine_ls_goodness_of_fit_ref          0.975
_refine_ls_restrained_S_all             0.972
_refine_ls_shift/su_max                 0.048
_refine_ls_shift/su_mean                0.003
_refine_diff_density_max                0.53
_refine_diff_density_min                -0.399
_refine_diff_density_rms                0.107

#----------------------------------------------------------------------------#
#                   CONSTRAINTS AND RESTRAINTS                               #
#----------------------------------------------------------------------------#


#----------------------------------------------------------------------------#
#                   ATOMIC TYPES, COORDINATES AND THERMAL PARAMETERS         #
#----------------------------------------------------------------------------#

loop_
    _atom_type_symbol
    _atom_type_description
    _atom_type_scat_dispersion_real
    _atom_type_scat_dispersion_imag
    _atom_type_scat_source
Li Li 0 0 'Neutron Data Booklet, ILL Grenoble, France (2003) ISBN 0-9704143-7-4'
O O 0 0 'Neutron Data Booklet, ILL Grenoble, France (2003) ISBN 0-9704143-7-4'
Ta Ta 0 0 'Neutron Data Booklet, ILL Grenoble, France (2003) ISBN 0-9704143-7-4'
Zr Zr 0 0 'Neutron Data Booklet, ILL Grenoble, France (2003) ISBN 0-9704143-7-4'
La La 0 0 'Neutron Data Booklet, ILL Grenoble, France (2003) ISBN 0-9704143-7-4'

loop_
    _atom_site_label
    _atom_site_type_symbol
    _atom_site_fract_x
    _atom_site_fract_y
    _atom_site_fract_z
    _atom_site_U_iso_or_equiv
    _atom_site_adp_type
    _atom_site_occupancy
    _atom_site_site_symmetry_order
    _atom_site_calc_flag
    _atom_site_refinement_flags_posn
    _atom_site_refinement_flags_adp
    _atom_site_refinement_flags_occupancy
    _atom_site_disorder_assembly
    _atom_site_disorder_group
La1 La 0.125 0 0.25 0.00504(17) Uani 1.000(5) 4 d S T . . .
Zr1 Zr 0 0 0 0.00276(13) Uani 0.440(3) 6 d S T P . .
Ta1 Ta 0 0 0 0.00276(13) Uani 0.560(3) 6 d S T P . .
O1 O 0.10301(3) 0.19774(4) 0.28062(4) 0.00889(12) Uani 1 1 d . . . . .
Li1 Li 0.375 0 0.25 0.0304(15) Uani 0.642(5) 4 d S T P . .
Li2 Li 0.1516(4) 0.1748(4) 0.4376(4) 0.0190(11) Uani 0.3455(14) 1 d . . P . .

loop_
    _atom_site_aniso_label
    _atom_site_aniso_U_11
    _atom_site_aniso_U_22
    _atom_site_aniso_U_33
    _atom_site_aniso_U_23
    _atom_site_aniso_U_13
    _atom_site_aniso_U_12
La1 0.0078(3) 0.00368(19) 0.00368(19) 0.00123(19) 0 0
Zr1 0.00276(13) 0.00276(13) 0.00276(13) 0.00055(15) 0.00055(15) 0.00055(15)
Ta1 0.00276(13) 0.00276(13) 0.00276(13) 0.00055(15) 0.00055(15) 0.00055(15)
O1 0.00745(18) 0.0085(2) 0.0108(2) 0.00126(14) 0.00041(15) 0.00049(15)
Li1 0.0076(18) 0.042(2) 0.042(2) 0 0 0
Li2 0.026(3) 0.017(2) 0.014(2) -0.0023(16) 0.010(2) -0.008(2)


#----------------------------------------------------------------------------#
#                   MOLECULAR GEOMETRY                                       #
#----------------------------------------------------------------------------#

_geom_special_details
;
 All esds (except the esd in the dihedral angle between two l.s. planes)
 are estimated using the full covariance matrix.  The cell esds are taken
 into account individually in the estimation of esds in distances, angles
 and torsion angles; correlations between esds in cell parameters are only
 used when they are defined by crystal symmetry.  An approximate (isotropic)
 treatment of cell esds is used for estimating esds involving l.s. planes.
;
loop_
    _geom_bond_atom_site_label_1
    _geom_bond_atom_site_label_2
    _geom_bond_distance
    _geom_bond_site_symmetry_2
    _geom_bond_publ_flag
La1 O1 2.4906(5) 17 ?
La1 O1 2.4906(5) 14 ?
La1 O1 2.4906(5) 20 ?
La1 O1 2.4906(5) 13_545 ?
La1 O1 2.5869(5) . ?
La1 O1 2.5869(5) 22_545 ?
La1 O1 2.5869(5) 2 ?
La1 O1 2.5869(5) 21 ?
La1 Li2 2.977(5) 81 ?
La1 Li2 2.977(5) 56 ?
La1 Li2 2.977(5) 83_545 ?
La1 Li2 2.977(5) 53_566 ?
Zr1 O1 2.0431(4) 69 ?
Zr1 O1 2.0431(4) 21 ?
Zr1 O1 2.0431(4) 62 ?
Zr1 O1 2.0431(4) 14 ?
Zr1 O1 2.0431(4) 56 ?
Zr1 O1 2.0431(4) 8 ?
Zr1 Li2 2.890(5) 69 ?
Zr1 Li2 2.890(5) 21 ?
Zr1 Li2 2.890(5) 56 ?
Zr1 Li2 2.890(5) 8 ?
Zr1 Li2 2.890(5) 62 ?
Zr1 Li2 2.890(5) 14 ?
O1 Li2 1.858(6) 22_545 ?
O1 Li1 1.9169(5) 9 ?
O1 Ta1 2.0431(4) 8 ?
O1 Zr1 2.0431(4) 8 ?
O1 Li2 2.086(5) 89 ?
O1 Li2 2.133(6) . ?
O1 Li2 2.280(5) 91_455 ?
O1 La1 2.4906(5) 9 ?
O1 Li2 2.654(5) 53_566 ?
O1 Li2 2.675(5) 79_556 ?
Li1 Li2 1.628(6) 83_545 ?
Li1 Li2 1.628(6) 81 ?
Li1 Li2 1.628(6) 7_554 ?
Li1 Li2 1.628(6) 6_545 ?
Li1 O1 1.9170(5) 64_666 ?
Li1 O1 1.9170(5) 20 ?
Li1 O1 1.9170(5) 17 ?
Li1 O1 1.9170(5) 63_656 ?
Li1 Li2 2.319(6) 63_656 ?
Li1 Li2 2.319(6) 64_666 ?
Li1 Li2 2.319(6) 17 ?
Li1 Li2 2.319(6) 20 ?
Li2 Li2 0.722(11) 22_545 ?
Li2 Li1 1.628(6) 5_545 ?
Li2 O1 1.858(6) 22_545 ?
Li2 O1 2.086(5) 81 ?
Li2 O1 2.280(5) 84 ?
Li2 Li1 2.319(6) 9 ?
Li2 Li2 2.474(10) 61_566 ?
Li2 Li2 2.474(10) 64_666 ?
Li2 O1 2.654(5) 79_556 ?
Li2 O1 2.675(5) 53_566 ?
Li2 Ta1 2.890(5) 8 ?

loop_
    _geom_angle_atom_site_label_1
    _geom_angle_atom_site_label_2
    _geom_angle_atom_site_label_3
    _geom_angle
    _geom_angle_site_symmetry_1
    _geom_angle_site_symmetry_3
    _geom_angle_publ_flag
O1 La1 O1 110.98(2) 17 14 ?
O1 La1 O1 73.17(2) 17 20 ?
O1 La1 O1 158.66(2) 14 20 ?
O1 La1 O1 158.66(2) 17 13_545 ?
O1 La1 O1 73.17(2) 14 13_545 ?
O1 La1 O1 110.98(2) 20 13_545 ?
O1 La1 O1 66.83(2) 17 . ?
O1 La1 O1 74.230(16) 14 . ?
O1 La1 O1 124.669(10) 20 . ?
O1 La1 O1 95.527(13) 13_545 . ?
O1 La1 O1 95.528(13) 17 22_545 ?
O1 La1 O1 124.668(10) 14 22_545 ?
O1 La1 O1 74.231(16) 20 22_545 ?
O1 La1 O1 66.83(2) 13_545 22_545 ?
O1 La1 O1 73.33(2) . 22_545 ?
O1 La1 O1 124.668(10) 17 2 ?
O1 La1 O1 95.528(13) 14 2 ?
O1 La1 O1 66.83(2) 20 2 ?
O1 La1 O1 74.231(16) 13_545 2 ?
O1 La1 O1 167.457(19) . 2 ?
O1 La1 O1 108.10(2) 22_545 2 ?
O1 La1 O1 74.231(16) 17 21 ?
O1 La1 O1 66.83(2) 14 21 ?
O1 La1 O1 95.528(13) 20 21 ?
O1 La1 O1 124.668(10) 13_545 21 ?
O1 La1 O1 108.10(2) . 21 ?
O1 La1 O1 167.458(19) 22_545 21 ?
O1 La1 O1 73.33(2) 2 21 ?
O1 La1 Li2 43.74(9) 17 81 ?
O1 La1 Li2 147.91(10) 14 81 ?
O1 La1 Li2 48.28(11) 20 81 ?
O1 La1 Li2 122.74(10) 13_545 81 ?
O1 La1 Li2 76.43(11) . 81 ?
O1 La1 Li2 56.45(11) 22_545 81 ?
O1 La1 Li2 115.05(11) 2 81 ?
O1 La1 Li2 111.34(11) 21 81 ?
O1 La1 Li2 147.91(10) 17 56 ?
O1 La1 Li2 43.74(9) 14 56 ?
O1 La1 Li2 122.74(10) 20 56 ?
O1 La1 Li2 48.28(11) 13_545 56 ?
O1 La1 Li2 111.34(11) . 56 ?
O1 La1 Li2 115.05(11) 22_545 56 ?
O1 La1 Li2 56.45(11) 2 56 ?
O1 La1 Li2 76.43(11) 21 56 ?
Li2 La1 Li2 167.36(18) 81 56 ?
O1 La1 Li2 48.28(11) 17 83_545 ?
O1 La1 Li2 122.74(10) 14 83_545 ?
O1 La1 Li2 43.74(9) 20 83_545 ?
O1 La1 Li2 147.91(10) 13_545 83_545 ?
O1 La1 Li2 115.05(11) . 83_545 ?
O1 La1 Li2 111.34(11) 22_545 83_545 ?
O1 La1 Li2 76.43(11) 2 83_545 ?
O1 La1 Li2 56.45(11) 21 83_545 ?
Li2 La1 Li2 60.4(2) 81 83_545 ?
Li2 La1 Li2 121.2(2) 56 83_545 ?
O1 La1 Li2 122.74(10) 17 53_566 ?
O1 La1 Li2 48.28(11) 14 53_566 ?
O1 La1 Li2 147.91(10) 20 53_566 ?
O1 La1 Li2 43.74(9) 13_545 53_566 ?
O1 La1 Li2 56.45(11) . 53_566 ?
O1 La1 Li2 76.43(11) 22_545 53_566 ?
O1 La1 Li2 111.34(11) 2 53_566 ?
O1 La1 Li2 115.05(11) 21 53_566 ?
Li2 La1 Li2 121.2(2) 81 53_566 ?
Li2 La1 Li2 60.4(2) 56 53_566 ?
Li2 La1 Li2 167.36(18) 83_545 53_566 ?
O1 Zr1 O1 180.00(4) 69 21 ?
O1 Zr1 O1 86.41(2) 69 62 ?
O1 Zr1 O1 93.59(2) 21 62 ?
O1 Zr1 O1 93.59(2) 69 14 ?
O1 Zr1 O1 86.41(2) 21 14 ?
O1 Zr1 O1 180.00(3) 62 14 ?
O1 Zr1 O1 86.41(2) 69 56 ?
O1 Zr1 O1 93.59(2) 21 56 ?
O1 Zr1 O1 86.41(2) 62 56 ?
O1 Zr1 O1 93.59(2) 14 56 ?
O1 Zr1 O1 93.59(2) 69 8 ?
O1 Zr1 O1 86.41(2) 21 8 ?
O1 Zr1 O1 93.59(2) 62 8 ?
O1 Zr1 O1 86.41(2) 14 8 ?
O1 Zr1 O1 180.00(4) 56 8 ?
O1 Zr1 Li2 47.51(11) 69 69 ?
O1 Zr1 Li2 132.49(11) 21 69 ?
O1 Zr1 Li2 92.82(10) 62 69 ?
O1 Zr1 Li2 87.18(10) 14 69 ?
O1 Zr1 Li2 133.80(11) 56 69 ?
O1 Zr1 Li2 46.20(11) 8 69 ?
O1 Zr1 Li2 132.49(11) 69 21 ?
O1 Zr1 Li2 47.51(11) 21 21 ?
O1 Zr1 Li2 87.18(10) 62 21 ?
O1 Zr1 Li2 92.82(10) 14 21 ?
O1 Zr1 Li2 46.20(11) 56 21 ?
O1 Zr1 Li2 133.80(11) 8 21 ?
Li2 Zr1 Li2 180.0(3) 69 21 ?
O1 Zr1 Li2 92.82(10) 69 56 ?
O1 Zr1 Li2 87.18(10) 21 56 ?
O1 Zr1 Li2 133.80(11) 62 56 ?
O1 Zr1 Li2 46.20(11) 14 56 ?
O1 Zr1 Li2 47.51(11) 56 56 ?
O1 Zr1 Li2 132.49(11) 8 56 ?
Li2 Zr1 Li2 119.873(13) 69 56 ?
Li2 Zr1 Li2 60.127(12) 21 56 ?
O1 Zr1 Li2 87.18(10) 69 8 ?
O1 Zr1 Li2 92.82(10) 21 8 ?
O1 Zr1 Li2 46.20(11) 62 8 ?
O1 Zr1 Li2 133.80(11) 14 8 ?
O1 Zr1 Li2 132.49(11) 56 8 ?
O1 Zr1 Li2 47.51(11) 8 8 ?
Li2 Zr1 Li2 60.127(12) 69 8 ?
Li2 Zr1 Li2 119.873(13) 21 8 ?
Li2 Zr1 Li2 180.0(3) 56 8 ?
O1 Zr1 Li2 133.80(11) 69 62 ?
O1 Zr1 Li2 46.20(11) 21 62 ?
O1 Zr1 Li2 47.51(11) 62 62 ?
O1 Zr1 Li2 132.49(11) 14 62 ?
O1 Zr1 Li2 92.82(10) 56 62 ?
O1 Zr1 Li2 87.18(10) 8 62 ?
Li2 Zr1 Li2 119.873(13) 69 62 ?
Li2 Zr1 Li2 60.127(13) 21 62 ?
Li2 Zr1 Li2 119.873(13) 56 62 ?
Li2 Zr1 Li2 60.127(12) 8 62 ?
O1 Zr1 Li2 46.20(11) 69 14 ?
O1 Zr1 Li2 133.80(11) 21 14 ?
O1 Zr1 Li2 132.49(11) 62 14 ?
O1 Zr1 Li2 47.51(11) 14 14 ?
O1 Zr1 Li2 87.18(10) 56 14 ?
O1 Zr1 Li2 92.82(10) 8 14 ?
Li2 Zr1 Li2 60.127(13) 69 14 ?
Li2 Zr1 Li2 119.873(13) 21 14 ?
Li2 Zr1 Li2 60.127(12) 56 14 ?
Li2 Zr1 Li2 119.873(13) 8 14 ?
Li2 Zr1 Li2 180.0(2) 62 14 ?
Li2 O1 Li1 51.08(17) 22_545 9 ?
Li2 O1 Ta1 104.14(16) 22_545 8 ?
Li1 O1 Ta1 130.18(2) 9 8 ?
Li2 O1 Zr1 104.14(16) 22_545 8 ?
Li1 O1 Zr1 130.18(2) 9 8 ?
Ta1 O1 Zr1 0 8 8 ?
Li2 O1 Li2 77.5(2) 22_545 89 ?
Li1 O1 Li2 47.77(17) 9 89 ?
Ta1 O1 Li2 88.81(15) 8 89 ?
Zr1 O1 Li2 88.81(15) 8 89 ?
Li2 O1 Li2 19.3(3) 22_545 . ?
Li1 O1 Li2 69.63(14) 9 . ?
Ta1 O1 Li2 87.55(14) 8 . ?
Zr1 O1 Li2 87.55(14) 8 . ?
Li2 O1 Li2 86.66(2) 89 . ?
Li2 O1 Li2 72.6(2) 22_545 91_455 ?
Li1 O1 Li2 44.62(14) 9 91_455 ?
Ta1 O1 Li2 174.80(14) 8 91_455 ?
Zr1 O1 Li2 174.80(14) 8 91_455 ?
Li2 O1 Li2 86.5(2) 89 91_455 ?
Li2 O1 Li2 89.9(2) . 91_455 ?
Li2 O1 La1 143.38(17) 22_545 9 ?
Li1 O1 La1 92.667(17) 9 9 ?
Ta1 O1 La1 104.37(2) 8 9 ?
Zr1 O1 La1 104.37(2) 8 9 ?
Li2 O1 La1 80.64(14) 89 9 ?
Li2 O1 La1 162.29(14) . 9 ?
Li2 O1 La1 77.10(14) 91_455 9 ?
Li2 O1 La1 94.96(16) 22_545 . ?
Li1 O1 La1 121.06(2) 9 . ?
Ta1 O1 La1 101.106(18) 8 . ?
Zr1 O1 La1 101.106(18) 8 . ?
Li2 O1 La1 168.82(17) 89 . ?
Li2 O1 La1 88.62(14) . . ?
Li2 O1 La1 83.37(13) 91_455 . ?
La1 O1 La1 101.586(16) 9 . ?
Li2 O1 Li2 77.6(2) 22_545 53_566 ?
Li1 O1 Li2 58.34(12) 9 53_566 ?
Ta1 O1 Li2 170.33(12) 8 53_566 ?
Zr1 O1 Li2 170.33(12) 8 53_566 ?
Li2 O1 Li2 100.84(14) 89 53_566 ?
Li2 O1 Li2 92.32(14) . 53_566 ?
Li2 O1 Li2 14.4(2) 91_455 53_566 ?
La1 O1 Li2 78.13(11) 9 53_566 ?
La1 O1 Li2 69.22(11) . 53_566 ?
Li2 O1 Li2 84.96(5) 22_545 79_556 ?
Li1 O1 Li2 57.88(13) 9 79_556 ?
Ta1 O1 Li2 80.26(13) 8 79_556 ?
Zr1 O1 Li2 80.26(13) 8 79_556 ?
Li2 O1 Li2 10.1(3) 89 79_556 ?
Li2 O1 Li2 91.74(16) . 79_556 ?
Li2 O1 Li2 95.29(15) 91_455 79_556 ?
La1 O1 Li2 77.73(10) 9 79_556 ?
La1 O1 Li2 178.61(12) . 79_556 ?
Li2 O1 Li2 109.41(16) 53_566 79_556 ?
Li2 Li1 Li2 133.8(4) 83_545 81 ?
Li2 Li1 Li2 98.87(13) 83_545 7_554 ?
Li2 Li1 Li2 98.87(13) 81 7_554 ?
Li2 Li1 Li2 98.87(13) 83_545 6_545 ?
Li2 Li1 Li2 98.87(13) 81 6_545 ?
Li2 Li1 Li2 133.8(4) 7_554 6_545 ?
Li2 Li1 O1 163.22(18) 83_545 64_666 ?
Li2 Li1 O1 62.58(19) 81 64_666 ?
Li2 Li1 O1 79.59(16) 7_554 64_666 ?
Li2 Li1 O1 71.57(18) 6_545 64_666 ?
Li2 Li1 O1 71.57(18) 83_545 20 ?
Li2 Li1 O1 79.59(16) 81 20 ?
Li2 Li1 O1 163.22(18) 7_554 20 ?
Li2 Li1 O1 62.58(19) 6_545 20 ?
O1 Li1 O1 113.600(15) 64_666 20 ?
Li2 Li1 O1 79.59(16) 83_545 17 ?
Li2 Li1 O1 71.57(18) 81 17 ?
Li2 Li1 O1 62.58(19) 7_554 17 ?
Li2 Li1 O1 163.22(18) 6_545 17 ?
O1 Li1 O1 113.600(15) 64_666 17 ?
O1 Li1 O1 101.50(3) 20 17 ?
Li2 Li1 O1 62.58(19) 83_545 63_656 ?
Li2 Li1 O1 163.22(18) 81 63_656 ?
Li2 Li1 O1 71.57(18) 7_554 63_656 ?
Li2 Li1 O1 79.59(16) 6_545 63_656 ?
O1 Li1 O1 101.50(3) 64_666 63_656 ?
O1 Li1 O1 113.600(15) 20 63_656 ?
O1 Li1 O1 113.600(15) 17 63_656 ?
Li2 Li1 Li2 6.2(3) 83_545 63_656 ?
Li2 Li1 Li2 136.2(2) 81 63_656 ?
Li2 Li1 Li2 92.7(2) 7_554 63_656 ?
Li2 Li1 Li2 103.1(2) 6_545 63_656 ?
O1 Li1 Li2 161.05(12) 64_666 63_656 ?
O1 Li1 Li2 77.68(13) 20 63_656 ?
O1 Li1 Li2 76.94(12) 17 63_656 ?
O1 Li1 Li2 59.57(12) 63_656 63_656 ?
Li2 Li1 Li2 136.2(2) 83_545 64_666 ?
Li2 Li1 Li2 6.2(3) 81 64_666 ?
Li2 Li1 Li2 103.1(2) 7_554 64_666 ?
Li2 Li1 Li2 92.7(2) 6_545 64_666 ?
O1 Li1 Li2 59.57(12) 64_666 64_666 ?
O1 Li1 Li2 76.94(12) 20 64_666 ?
O1 Li1 Li2 77.68(13) 17 64_666 ?
O1 Li1 Li2 161.05(12) 63_656 64_666 ?
Li2 Li1 Li2 139.4(2) 63_656 64_666 ?
Li2 Li1 Li2 103.1(2) 83_545 17 ?
Li2 Li1 Li2 92.7(2) 81 17 ?
Li2 Li1 Li2 6.2(3) 7_554 17 ?
Li2 Li1 Li2 136.2(2) 6_545 17 ?
O1 Li1 Li2 76.94(12) 64_666 17 ?
O1 Li1 Li2 161.05(12) 20 17 ?
O1 Li1 Li2 59.57(12) 17 17 ?
O1 Li1 Li2 77.68(13) 63_656 17 ?
Li2 Li1 Li2 96.92(8) 63_656 17 ?
Li2 Li1 Li2 96.92(8) 64_666 17 ?
Li2 Li1 Li2 92.7(2) 83_545 20 ?
Li2 Li1 Li2 103.1(2) 81 20 ?
Li2 Li1 Li2 136.2(2) 7_554 20 ?
Li2 Li1 Li2 6.2(3) 6_545 20 ?
O1 Li1 Li2 77.68(13) 64_666 20 ?
O1 Li1 Li2 59.57(12) 20 20 ?
O1 Li1 Li2 161.05(12) 17 20 ?
O1 Li1 Li2 76.94(12) 63_656 20 ?
Li2 Li1 Li2 96.92(8) 63_656 20 ?
Li2 Li1 Li2 96.92(8) 64_666 20 ?
Li2 Li1 Li2 139.4(2) 17 20 ?
Li2 Li2 Li1 159.7(10) 22_545 5_545 ?
Li2 Li2 O1 102.4(7) 22_545 22_545 ?
Li1 Li2 O1 66.3(2) 5_545 22_545 ?
Li2 Li2 O1 139.3(10) 22_545 81 ?
Li1 Li2 O1 60.66(17) 5_545 81 ?
O1 Li2 O1 108.7(3) 22_545 81 ?
Li2 Li2 O1 58.3(6) 22_545 . ?
Li1 Li2 O1 138.4(3) 5_545 . ?
O1 Li2 O1 101.2(2) 22_545 . ?
O1 Li2 O1 89.8(2) 81 . ?
Li2 Li2 O1 113.7(4) 22_545 84 ?
Li1 Li2 O1 55.79(16) 5_545 84 ?
O1 Li2 O1 101.2(3) 22_545 84 ?
O1 Li2 O1 85.57(19) 81 84 ?
O1 Li2 O1 157.4(3) . 84 ?
Li2 Li2 Li1 14.1(7) 22_545 9 ?
Li1 Li2 Li1 170.8(3) 5_545 9 ?
O1 Li2 Li1 114.4(2) 22_545 9 ?
O1 Li2 Li1 125.3(3) 81 9 ?
O1 Li2 Li1 50.80(13) . 9 ?
O1 Li2 Li1 115.9(2) 84 9 ?
Li2 Li2 Li2 119.2(10) 22_545 61_566 ?
Li1 Li2 Li2 40.57(7) 5_545 61_566 ?
O1 Li2 Li2 55.4(3) 22_545 61_566 ?
O1 Li2 Li2 100.22(16) 81 61_566 ?
O1 Li2 Li2 156.4(4) . 61_566 ?
O1 Li2 Li2 45.79(13) 84 61_566 ?
Li1 Li2 Li2 131.5(3) 9 61_566 ?
Li2 Li2 Li2 150.0(2) 22_545 64_666 ?
Li1 Li2 Li2 40.56(7) 5_545 64_666 ?
O1 Li2 Li2 61.6(2) 22_545 64_666 ?
O1 Li2 Li2 47.14(14) 81 64_666 ?
O1 Li2 Li2 98.0(3) . 64_666 ?
O1 Li2 Li2 95.01(15) 84 64_666 ?
Li1 Li2 Li2 148.4(3) 9 64_666 ?
Li2 Li2 Li2 74.5(2) 61_566 64_666 ?
Li2 Li2 O1 51.9(4) 22_545 79_556 ?
Li1 Li2 O1 129.6(3) 5_545 79_556 ?
O1 Li2 O1 146.6(3) 22_545 79_556 ?
O1 Li2 O1 104.3(2) 81 79_556 ?
O1 Li2 O1 83.4(2) . 79_556 ?
O1 Li2 O1 76.39(14) 84 79_556 ?
Li1 Li2 O1 44.72(10) 9 79_556 ?
Li2 Li2 O1 114.1(3) 61_566 79_556 ?
Li2 Li2 O1 151.2(3) 64_666 79_556 ?
Li2 Li2 O1 30.6(8) 22_545 53_566 ?
Li1 Li2 O1 129.3(3) 5_545 53_566 ?
O1 Li2 O1 79.94(18) 22_545 53_566 ?
O1 Li2 O1 169.7(3) 81 53_566 ?
O1 Li2 O1 82.89(18) . 53_566 ?
O1 Li2 O1 98.41(17) 84 53_566 ?
Li1 Li2 O1 44.44(10) 9 53_566 ?
Li2 Li2 O1 89.3(3) 61_566 53_566 ?
Li2 Li2 O1 141.0(3) 64_666 53_566 ?
O1 Li2 O1 67.71(13) 79_556 53_566 ?
Li2 Li2 Ta1 98.4(9) 22_545 8 ?
Li1 Li2 Ta1 101.7(2) 5_545 8 ?
O1 Li2 Ta1 113.9(2) 22_545 8 ?
O1 Li2 Ta1 44.98(10) 81 8 ?
O1 Li2 Ta1 44.94(10) . 8 ?
O1 Li2 Ta1 125.4(2) 84 8 ?
Li1 Li2 Ta1 86.47(18) 9 8 ?
Li2 Li2 Ta1 142.0(2) 61_566 8 ?
Li2 Li2 Ta1 69.6(2) 64_666 8 ?
O1 Li2 Ta1 92.86(18) 79_556 8 ?
O1 Li2 Ta1 126.9(2) 53_566 8 ?

_iucr_refine_instructions_details
;

    shelx.res created by SHELXL-2014/7


TITL LZZO:Ta 1.0/ Zr1.0 Probe Einkristall Berlin/ T = 2.5K
CELL  0.793  12.8511   12.8511   12.8511   90.0000   90.0000   90.0000
ZERR        8   0.0002   0.0002   0.0002    0.000    0.000    0.000
NEUT
LATT    2
SYMM   +X,-Y,1/2-Z
SYMM   1/2-X,-Y,1/2+Z
SYMM   1/2-X,+Y,-Z
SYMM   1/4-Y,3/4+X,1/4+Z
SYMM   1/4+Y,3/4+X,3/4-Z
SYMM   1/4+Y,1/4-X,3/4+Z
SYMM   1/4-Y,1/4-X,1/4-Z
SYMM   +Y,+Z,+X
SYMM   1/2-Y,-Z,1/2+X
SYMM   +Y,-Z,1/2-X
SYMM   1/2-Y,+Z,-X
SYMM   1/4-Z,3/4+Y,1/4+X
SYMM   1/4-Z,1/4-Y,1/4-X
SYMM   1/4+Z,1/4-Y,3/4+X
SYMM   1/4+Z,3/4+Y,3/4-X
SYMM   +Z,+X,+Y
SYMM   -Z,1/2+X,1/2-Y
SYMM   -Z,1/2-X,+Y
SYMM   +Z,-X,1/2-Y
SYMM   1/4-X,1/4-Z,1/4-Y
SYMM   1/4-X,3/4+Z,1/4+Y
SYMM   3/4+X,3/4-Z,1/4+Y
SYMM   1/4+X,3/4+Z,3/4-Y
SFAC LI O TA ZR LA
UNIT 50.1792 96 8.74641 7.25375 24
L.S. 25
LIST 4
BOND
EADP ZR1 TA1
EXYZ ZR1 TA1
SUMP 1.0 0.0001 1.0 2 1.0 3
SUMP 1.0 0.0001 1.0 4 1.0 5
FMAP  2
PLAN  40
ACTA
WGHT    0.000000
EXTI    0.008824
FVAR       0.09698   0.43964   0.56035   0.31731   0.68269
LA1   5    0.125000    0.000000    0.250000     0.24998    0.00776    0.00368 =
         0.00368    0.00123    0.00000    0.00000
ZR1   4    0.000000    0.000000    0.000000    20.16667    0.00276    0.00276 =
         0.00276    0.00055    0.00055    0.00055
TA1   3    0.000000    0.000000    0.000000    30.16667    0.00276    0.00276 =
         0.00276    0.00055    0.00055    0.00055
O1    2    0.103009    0.197735    0.280617    11.00000    0.00745    0.00846 =
         0.01076    0.00126    0.00041    0.00049
LI1   1    0.375000    0.000000    0.250000    40.50610    0.00762    0.04187 =
         0.04187    0.00000    0.00000    0.00000
LI2   1    0.151570    0.174754    0.437641    50.50610    0.02580    0.01684 =
         0.01436   -0.00234    0.01046   -0.00763
HKLF 4

REM  LZZO:Ta 1.0/ Zr1.0 Probe Einkristall Berlin/ T = 2.5K
REM R1 =  0.0225 for     289 Fo > 4sig(Fo)  and  0.0396 for all     347 data
REM     32 parameters refined using      2 restraints

END

WGHT      0.0000      0.0000

REM Highest difference peak  0.530,  deepest hole -0.399,  1-sigma level  0.107
Q1    1   0.1764  0.1847  0.1997  11.00000  0.05    0.53
Q2    1   0.2099  0.1933  0.3946  11.00000  0.05    0.41
Q3    1   0.0516  0.1698  0.1908  11.00000  0.05    0.37
Q4    1   0.1766 -0.0330  0.3133  11.00000  0.05    0.36
Q5    1   0.1162 -0.0325  0.1943  11.00000  0.05    0.36
Q6    1   0.2029  0.0438  0.3214  11.00000  0.05    0.34
Q7    1   0.0589  0.1689  0.2747  11.00000  0.05    0.34
Q8    1   0.1662  0.2803  0.4022  11.00000  0.05    0.33
Q9    1   0.1502  0.1017  0.2029  11.00000  0.05    0.32
Q10   1   0.0384  0.1571  0.3482  11.00000  0.05    0.31
Q11   1   0.1432  0.2215  0.2890  11.00000  0.05    0.31
Q12   1   0.1658  0.2100  0.4783  11.00000  0.05    0.31
Q13   1   0.1648  0.1322  0.3902  11.00000  0.05    0.29
Q14   1  -0.0836  0.0128  0.0541  11.00000  0.05    0.29
Q15   1   0.3933  0.0672  0.2918  11.00000  0.05    0.29
Q16   1   0.2661  0.0000  0.2500  10.50000  0.05    0.28
Q17   1   0.1427  0.1974  0.4961  11.00000  0.05    0.28
Q18   1   0.1061  0.2782  0.2228  11.00000  0.05    0.27
Q19   1   0.1101  0.1617  0.3064  11.00000  0.05    0.26
Q20   1   0.1986  0.1511  0.3236  11.00000  0.05    0.26
Q21   1   0.1428  0.1428  0.1428  10.33333  0.05    0.26
Q22   1   0.3283  0.0291  0.2205  11.00000  0.05    0.26
Q23   1   0.1393  0.1364  0.2834  11.00000  0.05    0.26
Q24   1   0.0811 -0.0357  0.2666  11.00000  0.05    0.25
Q25   1   0.1843  0.1600  0.3449  11.00000  0.05    0.25
Q26   1   0.1223  0.1956  0.3288  11.00000  0.05    0.24
Q27   1   0.0145 -0.0049  0.0589  11.00000  0.05    0.24
Q28   1   0.1342  0.1313  0.5129  11.00000  0.05    0.23
Q29   1   0.0902  0.2605  0.3030  11.00000  0.05    0.23
Q30   1   0.1358  0.1300  0.4846  11.00000  0.05    0.22
Q31   1   0.1234  0.1850  0.2022  11.00000  0.05    0.22
Q32   1   0.1935  0.2806  0.4029  11.00000  0.05    0.21
Q33   1   0.0535  0.2441  0.2341  11.00000  0.05    0.21
Q34   1   0.1671  0.1828  0.3312  11.00000  0.05    0.21
Q35   1   0.0318  0.1360  0.2729  11.00000  0.05    0.21
Q36   1   0.1868  0.2036  0.2805  11.00000  0.05    0.21
Q37   1   0.1302  0.2534  0.2960  11.00000  0.05    0.21
Q38   1   0.1910  0.1779  0.2786  11.00000  0.05    0.21
Q39   1   0.1275  0.1606  0.4626  11.00000  0.05    0.20
Q40   1   0.1691  0.2370  0.3132  11.00000  0.05    0.20
;

data_200K
_publcif_datablock.id '{2b5d018f-b687-490b-8fc5-91bfc4db64dd}'

#data_CZ-LLZTO_T=200K

_audit_creation_date                    2020-03-24T16:03:34-00:00
_audit_creation_method                  'WinGX routine CIF_UPDATE'
_audit_conform_dict_name                cif_core.dic
_audit_conform_dict_version             2.4.5
_audit_conform_dict_location            ftp://ftp.iucr.org/pub/cif_core.dic
_publ_requested_category                FI

#----------------------------------------------------------------------------#
#                   CHEMICAL INFORMATION                                     #
#----------------------------------------------------------------------------#

_chemical_formula_moiety                'Li6  O12  Ta1  Zr1  La3'
_chemical_formula_sum                   'La3 Li6.27 O12 Ta1.09 Zr0.91'
_chemical_formula_weight                932.8

#----------------------------------------------------------------------------#
#                   UNIT CELL INFORMATION                                    #
#----------------------------------------------------------------------------#

_symmetry_cell_setting                  cubic
_symmetry_space_group_name_H-M          'I a -3 d'
_symmetry_space_group_name_Hall         '-I 4bd 2c 3'
_symmetry_Int_Tables_number             230
loop_
    _symmetry_equiv_pos_as_xyz
'x, y, z'
'x, -y, -z+1/2'
'-x+1/2, -y, z+1/2'
'-x+1/2, y, -z'
'-y+1/4, x+3/4, z+1/4'
'y+1/4, x+3/4, -z+3/4'
'y+1/4, -x+1/4, z+3/4'
'-y+1/4, -x+1/4, -z+1/4'
'y, z, x'
'-y+1/2, -z, x+1/2'
'y, -z, -x+1/2'
'-y+1/2, z, -x'
'-z+1/4, y+3/4, x+1/4'
'-z+1/4, -y+1/4, -x+1/4'
'z+1/4, -y+1/4, x+3/4'
'z+1/4, y+3/4, -x+3/4'
'z, x, y'
'-z, x+1/2, -y+1/2'
'-z, -x+1/2, y'
'z, -x, -y+1/2'
'-x+1/4, -z+1/4, -y+1/4'
'-x+1/4, z+3/4, y+1/4'
'x+3/4, -z+3/4, y+1/4'
'x+1/4, z+3/4, -y+3/4'
'x+1/2, y+1/2, z+1/2'
'x+1/2, -y+1/2, -z+1'
'-x+1, -y+1/2, z+1'
'-x+1, y+1/2, -z+1/2'
'-y+3/4, x+5/4, z+3/4'
'y+3/4, x+5/4, -z+5/4'
'y+3/4, -x+3/4, z+5/4'
'-y+3/4, -x+3/4, -z+3/4'
'y+1/2, z+1/2, x+1/2'
'-y+1, -z+1/2, x+1'
'y+1/2, -z+1/2, -x+1'
'-y+1, z+1/2, -x+1/2'
'-z+3/4, y+5/4, x+3/4'
'-z+3/4, -y+3/4, -x+3/4'
'z+3/4, -y+3/4, x+5/4'
'z+3/4, y+5/4, -x+5/4'
'z+1/2, x+1/2, y+1/2'
'-z+1/2, x+1, -y+1'
'-z+1/2, -x+1, y+1/2'
'z+1/2, -x+1/2, -y+1'
'-x+3/4, -z+3/4, -y+3/4'
'-x+3/4, z+5/4, y+3/4'
'x+5/4, -z+5/4, y+3/4'
'x+3/4, z+5/4, -y+5/4'
'-x, -y, -z'
'-x, y, z-1/2'
'x-1/2, y, -z-1/2'
'x-1/2, -y, z'
'y-1/4, -x-3/4, -z-1/4'
'-y-1/4, -x-3/4, z-3/4'
'-y-1/4, x-1/4, -z-3/4'
'y-1/4, x-1/4, z-1/4'
'-y, -z, -x'
'y-1/2, z, -x-1/2'
'-y, z, x-1/2'
'y-1/2, -z, x'
'z-1/4, -y-3/4, -x-1/4'
'z-1/4, y-1/4, x-1/4'
'-z-1/4, y-1/4, -x-3/4'
'-z-1/4, -y-3/4, x-3/4'
'-z, -x, -y'
'z, -x-1/2, y-1/2'
'z, x-1/2, -y'
'-z, x, y-1/2'
'x-1/4, z-1/4, y-1/4'
'x-1/4, -z-3/4, -y-1/4'
'-x-3/4, z-3/4, -y-1/4'
'-x-1/4, -z-3/4, y-3/4'
'-x+1/2, -y+1/2, -z+1/2'
'-x+1/2, y+1/2, z'
'x, y+1/2, -z'
'x, -y+1/2, z+1/2'
'y+1/4, -x-1/4, -z+1/4'
'-y+1/4, -x-1/4, z-1/4'
'-y+1/4, x+1/4, -z-1/4'
'y+1/4, x+1/4, z+1/4'
'-y+1/2, -z+1/2, -x+1/2'
'y, z+1/2, -x'
'-y+1/2, z+1/2, x'
'y, -z+1/2, x+1/2'
'z+1/4, -y-1/4, -x+1/4'
'z+1/4, y+1/4, x+1/4'
'-z+1/4, y+1/4, -x-1/4'
'-z+1/4, -y-1/4, x-1/4'
'-z+1/2, -x+1/2, -y+1/2'
'z+1/2, -x, y'
'z+1/2, x, -y+1/2'
'-z+1/2, x+1/2, y'
'x+1/4, z+1/4, y+1/4'
'x+1/4, -z-1/4, -y+1/4'
'-x-1/4, z-1/4, -y+1/4'
'-x+1/4, -z-1/4, y-1/4'

_cell_length_a                          12.8592(2)
_cell_length_b                          12.8592(2)
_cell_length_c                          12.8592(2)
_cell_angle_alpha                       90
_cell_angle_beta                        90
_cell_angle_gamma                       90
_cell_volume                            2126.39(10)
_cell_formula_units_Z                   8
_cell_measurement_temperature           200(1)
_cell_measurement_reflns_used           25
_cell_measurement_theta_min             4.33
_cell_measurement_theta_max             39.99
_cell_measurement_wavelength            0.793

#----------------------------------------------------------------------------#
#                   CRYSTAL INFORMATION                                      #
#----------------------------------------------------------------------------#

_exptl_crystal_description              box-shaped
_exptl_crystal_colour                   'colourless'
_exptl_crystal_size_max                 2.35
_exptl_crystal_size_mid                 2.15
_exptl_crystal_size_min                 1.95
_exptl_crystal_density_diffrn           5.828
_exptl_crystal_density_method           'not measured'
_exptl_crystal_F_000                    3215

#----------------------------------------------------------------------------#
#                   ABSORPTION CORRECTION                                    #
#----------------------------------------------------------------------------#

_exptl_absorpt_coefficient_mu           0.034
_exptl_absorpt_correction_type          none

#----------------------------------------------------------------------------#
#                   DATA COLLECTION                                          #
#----------------------------------------------------------------------------#

_diffrn_ambient_temperature             200(1)
_diffrn_radiation_type                  neutron
_diffrn_radiation_wavelength            0.793
_diffrn_radiation_monochromator         'Ge 422'
_diffrn_radiation_probe                  'MLZ SR9B (hot source)'
_diffrn_detector_type                   CCD
_diffrn_measurement_device              'four-circle diffractometer'
_diffrn_measurement_device_type         'Huber Eulerian Cradle'
_diffrn_measurement_method
                                'rotation, \w-scans at 4 different \f positions'
_diffrn_standards_number                0
_diffrn_standards_interval_time         .
_diffrn_standards_interval_count        .
_diffrn_standards_decay_%               ?
_diffrn_reflns_av_R_equivalents         0.0432
_diffrn_reflns_av_unetI/netI            0.0757
_diffrn_reflns_number                   676
_diffrn_reflns_limit_h_min              -20
_diffrn_reflns_limit_h_max              20
_diffrn_reflns_limit_k_min              -14
_diffrn_reflns_limit_k_max              14
_diffrn_reflns_limit_l_min              0
_diffrn_reflns_limit_l_max              12
_diffrn_reflns_theta_min                4.332
_diffrn_reflns_theta_max                39.968
_diffrn_reflns_theta_full               28.411
_diffrn_measured_fraction_theta_full
                                        1
_diffrn_measured_fraction_theta_max
                                        1
_diffrn_reflns_Laue_measured_fraction_full
                                        1
_diffrn_reflns_Laue_measured_fraction_max
                                        1
_diffrn_reflns_point_group_measured_fraction_full
                                        1
_diffrn_reflns_point_group_measured_fraction_max
                                        1
_reflns_Friedel_coverage                0
_reflns_number_total                    404
_reflns_number_gt                       289
_reflns_threshold_expression            'I > 2\s(I)'

#----------------------------------------------------------------------------#
#                   COMPUTER PROGRAMS USED                                   #
#----------------------------------------------------------------------------#

_computing_data_collection              'Bruker APEX2 (Bruker, 2012)'
_computing_cell_refinement              'Bruker APEX2 (Bruker, 2012)'
_computing_data_reduction               'Bruker APEX2 (Bruker, 2012)'
_computing_structure_solution           'SHELXL-2014/7 (Sheldrick, 2014)'
_computing_structure_refinement         'SHELXL (Sheldrick, 2015)'
_computing_molecular_graphics           'Ortep for Windows (Farrugia, 2012)'
_computing_publication_material
                                   'WinGX publication routines (Farrugia, 2012)'
#----------------------------------------------------------------------------#
#                   STRUCTURE SOLUTION                                       #
#----------------------------------------------------------------------------#


#----------------------------------------------------------------------------#
#                   REFINEMENT INFORMATION                                   #
#----------------------------------------------------------------------------#

_shelx_SHELXL_version_number            2014/7
_refine_ls_structure_factor_coef        Fsqd
_refine_ls_matrix_type                  full
_refine_ls_weighting_scheme             calc
_refine_ls_weighting_details
                                   'w=1/[\s^2^(Fo^2^)] where P=(Fo^2^+2Fc^2^)/3'
_refine_ls_hydrogen_treatment           undef
_refine_ls_extinction_method            'SHELXL-2014/7 (Sheldrick 2014'
_refine_ls_extinction_expression
                                    Fc^*^=kFc[1+0.001xFc^2^\l^3^/sin(2\q)]^-1/4^
_refine_ls_extinction_coef              0.0081(4)
_refine_ls_number_reflns                404
_refine_ls_number_parameters            32
_refine_ls_number_restraints            2
_refine_ls_number_constraints           0
_refine_ls_R_factor_all                 0.0657
_refine_ls_R_factor_gt                  0.0271
_refine_ls_wR_factor_ref                0.0413
_refine_ls_wR_factor_gt                 0.0328
_refine_ls_goodness_of_fit_ref          0.974
_refine_ls_restrained_S_all             0.971
_refine_ls_shift/su_max                 0.022
_refine_ls_shift/su_mean                0.001
_refine_diff_density_max                0.591
_refine_diff_density_min                -0.639
_refine_diff_density_rms                0.146

#----------------------------------------------------------------------------#
#                   CONSTRAINTS AND RESTRAINTS                               #
#----------------------------------------------------------------------------#


#----------------------------------------------------------------------------#
#                   ATOMIC TYPES, COORDINATES AND THERMAL PARAMETERS         #
#----------------------------------------------------------------------------#

loop_
    _atom_type_symbol
    _atom_type_description
    _atom_type_scat_dispersion_real
    _atom_type_scat_dispersion_imag
    _atom_type_scat_source
Li Li 0 0 'Neutron Data Booklet, ILL Grenoble, France (2003) ISBN 0-9704143-7-4'
O O 0 0 'Neutron Data Booklet, ILL Grenoble, France (2003) ISBN 0-9704143-7-4'
Ta Ta 0 0 'Neutron Data Booklet, ILL Grenoble, France (2003) ISBN 0-9704143-7-4'
Zr Zr 0 0 'Neutron Data Booklet, ILL Grenoble, France (2003) ISBN 0-9704143-7-4'
La La 0 0 'Neutron Data Booklet, ILL Grenoble, France (2003) ISBN 0-9704143-7-4'

loop_
    _atom_site_label
    _atom_site_type_symbol
    _atom_site_fract_x
    _atom_site_fract_y
    _atom_site_fract_z
    _atom_site_U_iso_or_equiv
    _atom_site_adp_type
    _atom_site_occupancy
    _atom_site_site_symmetry_order
    _atom_site_calc_flag
    _atom_site_refinement_flags_posn
    _atom_site_refinement_flags_adp
    _atom_site_refinement_flags_occupancy
    _atom_site_disorder_assembly
    _atom_site_disorder_group
La1 La 0.125 0 0.25 0.00638(17) Uani 0.987(5) 4 d S T . . .
Zr1 Zr 0 0 0 0.00391(14) Uani 0.449(3) 6 d S T P . .
Ta1 Ta 0 0 0 0.00391(14) Uani 0.551(3) 6 d S T P . .
O1 O 0.10308(4) 0.19787(4) 0.28057(4) 0.01011(13) Uani 1 1 d . . . . .
Li1 Li 0.375 0 0.25 0.0343(16) Uani 0.674(5) 4 d S T P . .
Li2 Li 0.1512(4) 0.1745(5) 0.4377(5) 0.0196(11) Uani 0.3375(14) 1 d . . P . .

loop_
    _atom_site_aniso_label
    _atom_site_aniso_U_11
    _atom_site_aniso_U_22
    _atom_site_aniso_U_33
    _atom_site_aniso_U_23
    _atom_site_aniso_U_13
    _atom_site_aniso_U_12
La1 0.0089(3) 0.0051(2) 0.0051(2) 0.0017(2) 0 0
Zr1 0.00391(14) 0.00391(14) 0.00391(14) 0.00033(16) 0.00033(16) 0.00033(16)
Ta1 0.00391(14) 0.00391(14) 0.00391(14) 0.00033(16) 0.00033(16) 0.00033(16)
O1 0.00821(19) 0.0106(2) 0.0116(2) 0.00117(15) 0.00033(17) 0.00031(15)
Li1 0.0106(19) 0.046(2) 0.046(2) 0 0 0
Li2 0.025(3) 0.016(2) 0.018(2) -0.0026(18) 0.012(2) -0.008(2)


#----------------------------------------------------------------------------#
#                   MOLECULAR GEOMETRY                                       #
#----------------------------------------------------------------------------#

_geom_special_details
;
 All esds (except the esd in the dihedral angle between two l.s. planes)
 are estimated using the full covariance matrix.  The cell esds are taken
 into account individually in the estimation of esds in distances, angles
 and torsion angles; correlations between esds in cell parameters are only
 used when they are defined by crystal symmetry.  An approximate (isotropic)
 treatment of cell esds is used for estimating esds involving l.s. planes.
;
loop_
    _geom_bond_atom_site_label_1
    _geom_bond_atom_site_label_2
    _geom_bond_distance
    _geom_bond_site_symmetry_2
    _geom_bond_publ_flag
La1 O1 2.4916(5) 17 ?
La1 O1 2.4916(5) 14 ?
La1 O1 2.4916(5) 20 ?
La1 O1 2.4916(5) 13_545 ?
La1 O1 2.5901(5) . ?
La1 O1 2.5901(5) 22_545 ?
La1 O1 2.5901(5) 2 ?
La1 O1 2.5901(5) 21 ?
La1 Li2 2.984(5) 81 ?
La1 Li2 2.984(5) 56 ?
La1 Li2 2.984(5) 53_566 ?
La1 Li2 2.984(5) 83_545 ?
Zr1 O1 2.0429(5) 69 ?
Zr1 O1 2.0429(5) 21 ?
Zr1 O1 2.0429(5) 62 ?
Zr1 O1 2.0429(5) 14 ?
Zr1 O1 2.0429(5) 56 ?
Zr1 O1 2.0429(5) 8 ?
Zr1 Li2 2.896(6) 69 ?
Zr1 Li2 2.896(6) 21 ?
Zr1 Li2 2.896(6) 62 ?
Zr1 Li2 2.896(6) 14 ?
Zr1 Li2 2.896(6) 56 ?
Zr1 Li2 2.896(6) 8 ?
O1 Li2 1.856(6) 22_545 ?
O1 Li1 1.9185(5) 9 ?
O1 Ta1 2.0429(5) 8 ?
O1 Zr1 2.0429(5) 8 ?
O1 Li2 2.092(5) 89 ?
O1 Li2 2.135(6) . ?
O1 Li2 2.284(6) 91_455 ?
O1 La1 2.4916(5) 9 ?
O1 Li2 2.657(6) 53_566 ?
O1 Li2 2.670(5) 79_556 ?
Li1 Li2 1.631(6) 83_545 ?
Li1 Li2 1.631(6) 81 ?
Li1 Li2 1.631(6) 7_554 ?
Li1 Li2 1.631(6) 6_545 ?
Li1 O1 1.9185(5) 64_666 ?
Li1 O1 1.9185(5) 20 ?
Li1 O1 1.9185(5) 63_656 ?
Li1 O1 1.9185(5) 17 ?
Li1 Li2 2.318(6) 63_656 ?
Li1 Li2 2.318(6) 64_666 ?
Li1 Li2 2.318(6) 17 ?
Li1 Li2 2.318(6) 20 ?
Li2 Li2 0.715(11) 22_545 ?
Li2 Li1 1.631(6) 5_545 ?
Li2 O1 1.856(6) 22_545 ?
Li2 O1 2.092(5) 81 ?
Li2 O1 2.284(6) 84 ?
Li2 Li1 2.318(6) 9 ?
Li2 Li2 2.477(10) 64_666 ?
Li2 Li2 2.477(10) 61_566 ?
Li2 O1 2.657(6) 79_556 ?
Li2 O1 2.670(5) 53_566 ?
Li2 Ta1 2.896(6) 8 ?

loop_
    _geom_angle_atom_site_label_1
    _geom_angle_atom_site_label_2
    _geom_angle_atom_site_label_3
    _geom_angle
    _geom_angle_site_symmetry_1
    _geom_angle_site_symmetry_3
    _geom_angle_publ_flag
O1 La1 O1 111.00(2) 17 14 ?
O1 La1 O1 73.18(2) 17 20 ?
O1 La1 O1 158.57(2) 14 20 ?
O1 La1 O1 158.57(2) 17 13_545 ?
O1 La1 O1 73.18(2) 14 13_545 ?
O1 La1 O1 111.00(2) 20 13_545 ?
O1 La1 O1 66.77(2) 17 . ?
O1 La1 O1 74.280(18) 14 . ?
O1 La1 O1 124.692(10) 20 . ?
O1 La1 O1 95.518(14) 13_545 . ?
O1 La1 O1 95.517(14) 17 22_545 ?
O1 La1 O1 124.693(10) 14 22_545 ?
O1 La1 O1 74.279(18) 20 22_545 ?
O1 La1 O1 66.77(2) 13_545 22_545 ?
O1 La1 O1 73.36(2) . 22_545 ?
O1 La1 O1 124.693(10) 17 2 ?
O1 La1 O1 95.517(14) 14 2 ?
O1 La1 O1 66.77(2) 20 2 ?
O1 La1 O1 74.279(18) 13_545 2 ?
O1 La1 O1 167.50(2) . 2 ?
O1 La1 O1 108.06(2) 22_545 2 ?
O1 La1 O1 74.279(18) 17 21 ?
O1 La1 O1 66.77(2) 14 21 ?
O1 La1 O1 95.517(14) 20 21 ?
O1 La1 O1 124.693(10) 13_545 21 ?
O1 La1 O1 108.06(2) . 21 ?
O1 La1 O1 167.50(2) 22_545 21 ?
O1 La1 O1 73.36(2) 2 21 ?
O1 La1 Li2 43.78(9) 17 81 ?
O1 La1 Li2 148.01(11) 14 81 ?
O1 La1 Li2 48.28(12) 20 81 ?
O1 La1 Li2 122.64(10) 13_545 81 ?
O1 La1 Li2 76.45(12) . 81 ?
O1 La1 Li2 56.41(11) 22_545 81 ?
O1 La1 Li2 114.98(12) 2 81 ?
O1 La1 Li2 111.41(11) 21 81 ?
O1 La1 Li2 148.01(11) 17 56 ?
O1 La1 Li2 43.78(9) 14 56 ?
O1 La1 Li2 122.64(10) 20 56 ?
O1 La1 Li2 48.28(12) 13_545 56 ?
O1 La1 Li2 111.41(11) . 56 ?
O1 La1 Li2 114.98(12) 22_545 56 ?
O1 La1 Li2 56.41(11) 2 56 ?
O1 La1 Li2 76.45(12) 21 56 ?
Li2 La1 Li2 167.21(19) 81 56 ?
O1 La1 Li2 122.64(10) 17 53_566 ?
O1 La1 Li2 48.28(12) 14 53_566 ?
O1 La1 Li2 148.01(11) 20 53_566 ?
O1 La1 Li2 43.78(9) 13_545 53_566 ?
O1 La1 Li2 56.41(11) . 53_566 ?
O1 La1 Li2 76.45(12) 22_545 53_566 ?
O1 La1 Li2 111.41(11) 2 53_566 ?
O1 La1 Li2 114.98(12) 21 53_566 ?
Li2 La1 Li2 121.2(3) 81 53_566 ?
Li2 La1 Li2 60.5(2) 56 53_566 ?
O1 La1 Li2 48.28(12) 17 83_545 ?
O1 La1 Li2 122.64(10) 14 83_545 ?
O1 La1 Li2 43.78(9) 20 83_545 ?
O1 La1 Li2 148.01(11) 13_545 83_545 ?
O1 La1 Li2 114.98(12) . 83_545 ?
O1 La1 Li2 111.41(11) 22_545 83_545 ?
O1 La1 Li2 76.45(12) 2 83_545 ?
O1 La1 Li2 56.41(11) 21 83_545 ?
Li2 La1 Li2 60.5(2) 81 83_545 ?
Li2 La1 Li2 121.2(3) 56 83_545 ?
Li2 La1 Li2 167.21(19) 53_566 83_545 ?
O1 Zr1 O1 180.00(4) 69 21 ?
O1 Zr1 O1 86.43(2) 69 62 ?
O1 Zr1 O1 93.57(2) 21 62 ?
O1 Zr1 O1 93.57(2) 69 14 ?
O1 Zr1 O1 86.43(2) 21 14 ?
O1 Zr1 O1 180.00(4) 62 14 ?
O1 Zr1 O1 86.43(2) 69 56 ?
O1 Zr1 O1 93.57(2) 21 56 ?
O1 Zr1 O1 86.43(2) 62 56 ?
O1 Zr1 O1 93.57(2) 14 56 ?
O1 Zr1 O1 93.57(2) 69 8 ?
O1 Zr1 O1 86.43(2) 21 8 ?
O1 Zr1 O1 93.57(2) 62 8 ?
O1 Zr1 O1 86.43(2) 14 8 ?
O1 Zr1 O1 180.00(4) 56 8 ?
O1 Zr1 Li2 47.44(11) 69 69 ?
O1 Zr1 Li2 132.56(11) 21 69 ?
O1 Zr1 Li2 92.75(11) 62 69 ?
O1 Zr1 Li2 87.25(11) 14 69 ?
O1 Zr1 Li2 133.75(11) 56 69 ?
O1 Zr1 Li2 46.25(11) 8 69 ?
O1 Zr1 Li2 132.56(11) 69 21 ?
O1 Zr1 Li2 47.44(11) 21 21 ?
O1 Zr1 Li2 87.25(11) 62 21 ?
O1 Zr1 Li2 92.75(11) 14 21 ?
O1 Zr1 Li2 46.25(11) 56 21 ?
O1 Zr1 Li2 133.75(11) 8 21 ?
Li2 Zr1 Li2 180.0(3) 69 21 ?
O1 Zr1 Li2 133.75(11) 69 62 ?
O1 Zr1 Li2 46.25(11) 21 62 ?
O1 Zr1 Li2 47.44(11) 62 62 ?
O1 Zr1 Li2 132.56(11) 14 62 ?
O1 Zr1 Li2 92.75(11) 56 62 ?
O1 Zr1 Li2 87.25(11) 8 62 ?
Li2 Zr1 Li2 119.883(12) 69 62 ?
Li2 Zr1 Li2 60.117(12) 21 62 ?
O1 Zr1 Li2 46.25(11) 69 14 ?
O1 Zr1 Li2 133.75(11) 21 14 ?
O1 Zr1 Li2 132.56(11) 62 14 ?
O1 Zr1 Li2 47.44(11) 14 14 ?
O1 Zr1 Li2 87.25(11) 56 14 ?
O1 Zr1 Li2 92.75(11) 8 14 ?
Li2 Zr1 Li2 60.117(12) 69 14 ?
Li2 Zr1 Li2 119.883(12) 21 14 ?
Li2 Zr1 Li2 180.0(3) 62 14 ?
O1 Zr1 Li2 92.75(11) 69 56 ?
O1 Zr1 Li2 87.25(11) 21 56 ?
O1 Zr1 Li2 133.75(11) 62 56 ?
O1 Zr1 Li2 46.25(11) 14 56 ?
O1 Zr1 Li2 47.44(11) 56 56 ?
O1 Zr1 Li2 132.56(11) 8 56 ?
Li2 Zr1 Li2 119.883(12) 69 56 ?
Li2 Zr1 Li2 60.117(12) 21 56 ?
Li2 Zr1 Li2 119.883(12) 62 56 ?
Li2 Zr1 Li2 60.117(12) 14 56 ?
O1 Zr1 Li2 87.25(11) 69 8 ?
O1 Zr1 Li2 92.75(11) 21 8 ?
O1 Zr1 Li2 46.25(11) 62 8 ?
O1 Zr1 Li2 133.75(11) 14 8 ?
O1 Zr1 Li2 132.56(11) 56 8 ?
O1 Zr1 Li2 47.44(11) 8 8 ?
Li2 Zr1 Li2 60.117(12) 69 8 ?
Li2 Zr1 Li2 119.883(12) 21 8 ?
Li2 Zr1 Li2 60.117(12) 62 8 ?
Li2 Zr1 Li2 119.883(12) 14 8 ?
Li2 Zr1 Li2 180.0(3) 56 8 ?
Li2 O1 Li1 51.18(18) 22_545 9 ?
Li2 O1 Ta1 104.01(15) 22_545 8 ?
Li1 O1 Ta1 130.25(3) 9 8 ?
Li2 O1 Zr1 104.01(15) 22_545 8 ?
Li1 O1 Zr1 130.25(3) 9 8 ?
Ta1 O1 Zr1 0 8 8 ?
Li2 O1 Li2 77.4(3) 22_545 89 ?
Li1 O1 Li2 47.76(19) 9 89 ?
Ta1 O1 Li2 88.89(18) 8 89 ?
Zr1 O1 Li2 88.89(18) 8 89 ?
Li2 O1 Li2 19.0(3) 22_545 . ?
Li1 O1 Li2 69.52(14) 9 . ?
Ta1 O1 Li2 87.73(14) 8 . ?
Zr1 O1 Li2 87.73(14) 8 . ?
Li2 O1 Li2 86.67(3) 89 . ?
Li2 O1 Li2 72.7(2) 22_545 91_455 ?
Li1 O1 Li2 44.64(14) 9 91_455 ?
Ta1 O1 Li2 174.89(15) 8 91_455 ?
Zr1 O1 Li2 174.89(15) 8 91_455 ?
Li2 O1 Li2 86.6(3) 89 91_455 ?
Li2 O1 Li2 89.6(2) . 91_455 ?
Li2 O1 La1 143.49(17) 22_545 9 ?
Li1 O1 La1 92.675(19) 9 9 ?
Ta1 O1 La1 104.43(2) 8 9 ?
Zr1 O1 La1 104.43(2) 8 9 ?
Li2 O1 La1 80.72(14) 89 9 ?
Li2 O1 La1 162.20(14) . 9 ?
Li2 O1 La1 77.20(15) 91_455 9 ?
Li2 O1 La1 94.90(18) 22_545 . ?
Li1 O1 La1 120.96(2) 9 . ?
Ta1 O1 La1 101.097(19) 8 . ?
Zr1 O1 La1 101.097(19) 8 . ?
Li2 O1 La1 168.73(19) 89 . ?
Li2 O1 La1 88.50(15) . . ?
Li2 O1 La1 83.19(13) 91_455 . ?
La1 O1 La1 101.557(18) 9 . ?
Li2 O1 Li2 77.8(2) 22_545 53_566 ?
Li1 O1 Li2 58.22(12) 9 53_566 ?
Ta1 O1 Li2 170.39(11) 8 53_566 ?
Zr1 O1 Li2 170.39(11) 8 53_566 ?
Li2 O1 Li2 100.70(16) 89 53_566 ?
Li2 O1 Li2 92.16(14) . 53_566 ?
Li2 O1 Li2 14.2(2) 91_455 53_566 ?
La1 O1 Li2 78.02(13) 9 53_566 ?
La1 O1 Li2 69.30(11) . 53_566 ?
Li2 O1 Li2 84.99(6) 22_545 79_556 ?
Li1 O1 Li2 57.95(15) 9 79_556 ?
Ta1 O1 Li2 80.27(14) 8 79_556 ?
Zr1 O1 Li2 80.27(14) 8 79_556 ?
Li2 O1 Li2 10.2(3) 89 79_556 ?
Li2 O1 Li2 91.82(18) . 79_556 ?
Li2 O1 Li2 95.46(15) 91_455 79_556 ?
La1 O1 Li2 77.79(11) 9 79_556 ?
La1 O1 Li2 178.61(13) . 79_556 ?
Li2 O1 Li2 109.34(16) 53_566 79_556 ?
Li2 Li1 Li2 134.1(4) 83_545 81 ?
Li2 Li1 Li2 98.76(14) 83_545 7_554 ?
Li2 Li1 Li2 98.76(14) 81 7_554 ?
Li2 Li1 Li2 98.76(14) 83_545 6_545 ?
Li2 Li1 Li2 98.76(14) 81 6_545 ?
Li2 Li1 Li2 134.1(4) 7_554 6_545 ?
Li2 Li1 O1 163.07(18) 83_545 64_666 ?
Li2 Li1 O1 62.44(19) 81 64_666 ?
Li2 Li1 O1 79.63(17) 7_554 64_666 ?
Li2 Li1 O1 71.7(2) 6_545 64_666 ?
Li2 Li1 O1 71.7(2) 83_545 20 ?
Li2 Li1 O1 79.63(17) 81 20 ?
Li2 Li1 O1 163.07(18) 7_554 20 ?
Li2 Li1 O1 62.44(19) 6_545 20 ?
O1 Li1 O1 113.617(16) 64_666 20 ?
Li2 Li1 O1 62.44(19) 83_545 63_656 ?
Li2 Li1 O1 163.07(18) 81 63_656 ?
Li2 Li1 O1 71.7(2) 7_554 63_656 ?
Li2 Li1 O1 79.63(17) 6_545 63_656 ?
O1 Li1 O1 101.46(3) 64_666 63_656 ?
O1 Li1 O1 113.617(16) 20 63_656 ?
Li2 Li1 O1 79.63(17) 83_545 17 ?
Li2 Li1 O1 71.7(2) 81 17 ?
Li2 Li1 O1 62.44(19) 7_554 17 ?
Li2 Li1 O1 163.07(18) 6_545 17 ?
O1 Li1 O1 113.617(16) 64_666 17 ?
O1 Li1 O1 101.46(3) 20 17 ?
O1 Li1 O1 113.617(16) 63_656 17 ?
Li2 Li1 Li2 5.9(3) 83_545 63_656 ?
Li2 Li1 Li2 136.3(2) 81 63_656 ?
Li2 Li1 Li2 92.9(3) 7_554 63_656 ?
Li2 Li1 Li2 102.8(3) 6_545 63_656 ?
O1 Li1 Li2 161.09(13) 64_666 63_656 ?
O1 Li1 Li2 77.49(15) 20 63_656 ?
O1 Li1 Li2 59.63(13) 63_656 63_656 ?
O1 Li1 Li2 77.06(12) 17 63_656 ?
Li2 Li1 Li2 136.3(2) 83_545 64_666 ?
Li2 Li1 Li2 5.9(3) 81 64_666 ?
Li2 Li1 Li2 102.8(3) 7_554 64_666 ?
Li2 Li1 Li2 92.9(3) 6_545 64_666 ?
O1 Li1 Li2 59.63(13) 64_666 64_666 ?
O1 Li1 Li2 77.06(12) 20 64_666 ?
O1 Li1 Li2 161.09(13) 63_656 64_666 ?
O1 Li1 Li2 77.49(15) 17 64_666 ?
Li2 Li1 Li2 139.3(3) 63_656 64_666 ?
Li2 Li1 Li2 102.8(3) 83_545 17 ?
Li2 Li1 Li2 92.9(3) 81 17 ?
Li2 Li1 Li2 5.9(3) 7_554 17 ?
Li2 Li1 Li2 136.3(2) 6_545 17 ?
O1 Li1 Li2 77.06(12) 64_666 17 ?
O1 Li1 Li2 161.09(13) 20 17 ?
O1 Li1 Li2 77.49(15) 63_656 17 ?
O1 Li1 Li2 59.63(13) 17 17 ?
Li2 Li1 Li2 96.96(9) 63_656 17 ?
Li2 Li1 Li2 96.96(9) 64_666 17 ?
Li2 Li1 Li2 92.9(3) 83_545 20 ?
Li2 Li1 Li2 102.8(3) 81 20 ?
Li2 Li1 Li2 136.3(2) 7_554 20 ?
Li2 Li1 Li2 5.9(3) 6_545 20 ?
O1 Li1 Li2 77.49(15) 64_666 20 ?
O1 Li1 Li2 59.63(13) 20 20 ?
O1 Li1 Li2 77.06(12) 63_656 20 ?
O1 Li1 Li2 161.09(13) 17 20 ?
Li2 Li1 Li2 96.96(9) 63_656 20 ?
Li2 Li1 Li2 96.96(9) 64_666 20 ?
Li2 Li1 Li2 139.3(3) 17 20 ?
Li2 Li2 Li1 160.6(12) 22_545 5_545 ?
Li2 Li2 O1 103.1(7) 22_545 22_545 ?
Li1 Li2 O1 66.4(2) 5_545 22_545 ?
Li2 Li2 O1 138.5(12) 22_545 81 ?
Li1 Li2 O1 60.54(16) 5_545 81 ?
O1 Li2 O1 108.7(3) 22_545 81 ?
Li2 Li2 O1 57.9(7) 22_545 . ?
Li1 Li2 O1 138.2(3) 5_545 . ?
O1 Li2 O1 101.4(2) 22_545 . ?
O1 Li2 O1 89.6(2) 81 . ?
Li2 Li2 O1 114.1(4) 22_545 84 ?
Li1 Li2 O1 55.72(17) 5_545 84 ?
O1 Li2 O1 101.2(3) 22_545 84 ?
O1 Li2 O1 85.39(19) 81 84 ?
O1 Li2 O1 157.2(3) . 84 ?
Li2 Li2 Li1 13.5(8) 22_545 9 ?
Li1 Li2 Li1 171.0(3) 5_545 9 ?
O1 Li2 Li1 114.7(2) 22_545 9 ?
O1 Li2 Li1 125.1(3) 81 9 ?
O1 Li2 Li1 50.84(14) . 9 ?
O1 Li2 Li1 116.0(2) 84 9 ?
Li2 Li2 Li2 149.9(2) 22_545 64_666 ?
Li1 Li2 Li2 40.62(7) 5_545 64_666 ?
O1 Li2 Li2 61.7(2) 22_545 64_666 ?
O1 Li2 Li2 47.02(14) 81 64_666 ?
O1 Li2 Li2 97.8(3) . 64_666 ?
O1 Li2 Li2 94.98(17) 84 64_666 ?
Li1 Li2 Li2 148.3(3) 9 64_666 ?
Li2 Li2 Li2 120.0(11) 22_545 61_566 ?
Li1 Li2 Li2 40.62(7) 5_545 61_566 ?
O1 Li2 Li2 55.5(3) 22_545 61_566 ?
O1 Li2 Li2 100.12(16) 81 61_566 ?
O1 Li2 Li2 156.8(4) . 61_566 ?
O1 Li2 Li2 45.68(13) 84 61_566 ?
Li1 Li2 Li2 131.7(3) 9 61_566 ?
Li2 Li2 Li2 74.7(2) 64_666 61_566 ?
Li2 Li2 O1 51.7(4) 22_545 79_556 ?
Li1 Li2 O1 129.4(3) 5_545 79_556 ?
O1 Li2 O1 146.8(2) 22_545 79_556 ?
O1 Li2 O1 104.2(2) 81 79_556 ?
O1 Li2 O1 83.4(2) . 79_556 ?
O1 Li2 O1 76.38(15) 84 79_556 ?
Li1 Li2 O1 44.72(10) 9 79_556 ?
Li2 Li2 O1 151.0(3) 64_666 79_556 ?
Li2 Li2 O1 114.0(3) 61_566 79_556 ?
Li2 Li2 O1 31.3(9) 22_545 53_566 ?
Li1 Li2 O1 129.5(3) 5_545 53_566 ?
O1 Li2 O1 80.09(18) 22_545 53_566 ?
O1 Li2 O1 169.6(3) 81 53_566 ?
O1 Li2 O1 83.08(18) . 53_566 ?
O1 Li2 O1 98.56(18) 84 53_566 ?
Li1 Li2 O1 44.55(9) 9 53_566 ?
Li2 Li2 O1 141.2(3) 64_666 53_566 ?
Li2 Li2 O1 89.4(3) 61_566 53_566 ?
O1 Li2 O1 67.79(13) 79_556 53_566 ?
Li2 Li2 Ta1 97.8(10) 22_545 8 ?
Li1 Li2 Ta1 101.4(2) 5_545 8 ?
O1 Li2 Ta1 113.9(2) 22_545 8 ?
O1 Li2 Ta1 44.86(11) 81 8 ?
O1 Li2 Ta1 44.83(11) . 8 ?
O1 Li2 Ta1 125.2(2) 84 8 ?
Li1 Li2 Ta1 86.4(2) 9 8 ?
Li2 Li2 Ta1 69.3(2) 64_666 8 ?
Li2 Li2 Ta1 141.9(2) 61_566 8 ?
O1 Li2 Ta1 92.8(2) 79_556 8 ?
O1 Li2 Ta1 127.0(2) 53_566 8 ?

_iucr_refine_instructions_details
;

    shelx.res created by SHELXL-2014/7


TITL LZZO:Ta 1.0/ Zr1.0 Probe Einkristall Berlin/ T = 200 K
CELL  0.793  12.8592   12.8592   12.8592  90.0000   90.0000   90.0000
ZERR        8   0.0002   0.0002   0.0002    0.000    0.000    0.000
NEUT
LATT    2
SYMM   +X,-Y,1/2-Z
SYMM   1/2-X,-Y,1/2+Z
SYMM   1/2-X,+Y,-Z
SYMM   1/4-Y,3/4+X,1/4+Z
SYMM   1/4+Y,3/4+X,3/4-Z
SYMM   1/4+Y,1/4-X,3/4+Z
SYMM   1/4-Y,1/4-X,1/4-Z
SYMM   +Y,+Z,+X
SYMM   1/2-Y,-Z,1/2+X
SYMM   +Y,-Z,1/2-X
SYMM   1/2-Y,+Z,-X
SYMM   1/4-Z,3/4+Y,1/4+X
SYMM   1/4-Z,1/4-Y,1/4-X
SYMM   1/4+Z,1/4-Y,3/4+X
SYMM   1/4+Z,3/4+Y,3/4-X
SYMM   +Z,+X,+Y
SYMM   -Z,1/2+X,1/2-Y
SYMM   -Z,1/2-X,+Y
SYMM   +Z,-X,1/2-Y
SYMM   1/4-X,1/4-Z,1/4-Y
SYMM   1/4-X,3/4+Z,1/4+Y
SYMM   3/4+X,3/4-Z,1/4+Y
SYMM   1/4+X,3/4+Z,3/4-Y
SFAC LI O TA ZR LA
UNIT 50.1792 96 8.74641 7.25375 24
L.S. 25
LIST 4
BOND
EADP ZR1 TA1
EXYZ ZR1 TA1
SUMP 1.0 0.0001 1.0 2 1.0 3
SUMP 1.0 0.0001 1.0 4 1.0 5
FMAP  2
PLAN  40
ACTA
WGHT    0.000000
EXTI    0.008070
FVAR       0.09652   0.44888   0.55111   0.33311   0.66689
LA1   5    0.125000    0.000000    0.250000     0.24667    0.00887    0.00514 =
         0.00514    0.00172    0.00000    0.00000
ZR1   4    0.000000    0.000000    0.000000    20.16667    0.00391    0.00391 =
         0.00391    0.00033    0.00033    0.00033
TA1   3    0.000000    0.000000    0.000000    30.16667    0.00391    0.00391 =
         0.00391    0.00033    0.00033    0.00033
O1    2    0.103076    0.197875    0.280568    11.00000    0.00821    0.01057 =
         0.01155    0.00117    0.00033    0.00031
LI1   1    0.375000    0.000000    0.250000    40.50610    0.01057    0.04618 =
         0.04618    0.00000    0.00000    0.00000
LI2   1    0.151179    0.174506    0.437720    50.50610    0.02497    0.01551 =
         0.01819   -0.00258    0.01228   -0.00829
HKLF 4

REM  LZZO:Ta 1.0/ Zr1.0 Probe Einkristall Berlin/ T = 200 K
REM R1 =  0.0271 for     289 Fo > 4sig(Fo)  and  0.0657 for all     404 data
REM     32 parameters refined using      2 restraints

END

WGHT      0.0000      0.0000

REM Highest difference peak  0.591,  deepest hole -0.639,  1-sigma level  0.146
Q1    1   0.0471  0.0471  0.0471  10.33333  0.05    0.59
Q2    1   0.0969  0.1226  0.3102  11.00000  0.05    0.57
Q3    1   0.1104  0.1104  0.2221  11.00000  0.05    0.55
Q4    1   0.3826 -0.0485  0.2089  11.00000  0.05    0.50
Q5    1   0.1485  0.2274  0.3481  11.00000  0.05    0.48
Q6    1   0.1426  0.2045  0.2438  11.00000  0.05    0.46
Q7    1   0.1615  0.2198  0.4861  11.00000  0.05    0.44
Q8    1   0.1352  0.1993  0.5249  11.00000  0.05    0.43
Q9    1   0.1270  0.1401  0.5098  11.00000  0.05    0.43
Q10   1   0.2109  0.2051  0.4188  11.00000  0.05    0.41
Q11   1   0.1431  0.1431  0.1431  10.33333  0.05    0.41
Q12   1   0.4397  0.0023  0.2205  11.00000  0.05    0.39
Q13   1   0.1509 -0.0843  0.3169  11.00000  0.05    0.38
Q14   1   0.1575  0.1996  0.4730  11.00000  0.05    0.38
Q15   1   0.0402  0.2085  0.2464  11.00000  0.05    0.38
Q16   1   0.1670  0.1378  0.3522  11.00000  0.05    0.38
Q17   1   0.2023  0.2399  0.3829  11.00000  0.05    0.37
Q18   1   0.1262  0.1446  0.2305  11.00000  0.05    0.37
Q19   1   0.1487  0.1813  0.3115  11.00000  0.05    0.37
Q20   1   0.1491  0.2595  0.2888  11.00000  0.05    0.37
Q21   1   0.0344  0.1250  0.2156  10.50000  0.05    0.36
Q22   1   0.1490  0.0275  0.1632  11.00000  0.05    0.36
Q23   1   0.0599  0.0372  0.2480  11.00000  0.05    0.36
Q24   1   0.0516  0.0042  0.3058  11.00000  0.05    0.35
Q25   1   0.1842  0.1553  0.3322  11.00000  0.05    0.35
Q26   1   0.1821  0.1931  0.4661  11.00000  0.05    0.35
Q27   1   0.1357  0.1894  0.2030  11.00000  0.05    0.35
Q28   1  -0.0540  0.0311  0.0533  11.00000  0.05    0.34
Q29   1   0.1564  0.2094  0.3698  11.00000  0.05    0.33
Q30   1   0.3433 -0.0322  0.2630  11.00000  0.05    0.33
Q31   1   0.0691  0.1870  0.2938  11.00000  0.05    0.33
Q32   1   0.1887  0.1682  0.3505  11.00000  0.05    0.33
Q33   1   0.1137  0.1933  0.2158  11.00000  0.05    0.32
Q34   1   0.1250  0.0366  0.2866  10.50000  0.05    0.32
Q35   1   0.1768  0.0462  0.3340  11.00000  0.05    0.32
Q36   1   0.1287  0.1826  0.1696  11.00000  0.05    0.31
Q37   1   0.1596  0.1250  0.4217  11.00000  0.05    0.31
Q38   1   0.3495 -0.0667  0.2280  11.00000  0.05    0.31
Q39   1   0.1385 -0.0323  0.2648  11.00000  0.05    0.30
Q40   1   0.2082  0.0125  0.3065  11.00000  0.05    0.30
;

data_300K
_publcif_datablock.id '{8374bcec-5df8-415a-87e0-9a2a893c5a7e}'

#data_CZ-LLZTO_T=300K

_audit_creation_date                    2019-03-09T18:44:00-00:00
_audit_creation_method                  'WinGX routine CIF_UPDATE'
_audit_conform_dict_name                cif_core.dic
_audit_conform_dict_version             2.4.5
_audit_conform_dict_location            ftp://ftp.iucr.org/pub/cif_core.dic
_publ_requested_category                FI

#----------------------------------------------------------------------------#
#                   CHEMICAL INFORMATION                                     #
#----------------------------------------------------------------------------#

_chemical_formula_moiety                'Li6  O12  Ta1  Zr1  La3'
_chemical_formula_sum                   'La3 Li6.27 O12 Ta1.09 Zr0.91'
_chemical_formula_weight                932.8

#----------------------------------------------------------------------------#
#                   UNIT CELL INFORMATION                                    #
#----------------------------------------------------------------------------#

_symmetry_cell_setting                  cubic
_symmetry_space_group_name_H-M          'I a -3 d'
_symmetry_space_group_name_Hall         '-I 4bd 2c 3'
_symmetry_Int_Tables_number             230
loop_
    _symmetry_equiv_pos_as_xyz
'x, y, z'
'x, -y, -z+1/2'
'-x+1/2, -y, z+1/2'
'-x+1/2, y, -z'
'-y+1/4, x+3/4, z+1/4'
'y+1/4, x+3/4, -z+3/4'
'y+1/4, -x+1/4, z+3/4'
'-y+1/4, -x+1/4, -z+1/4'
'y, z, x'
'-y+1/2, -z, x+1/2'
'y, -z, -x+1/2'
'-y+1/2, z, -x'
'-z+1/4, y+3/4, x+1/4'
'-z+1/4, -y+1/4, -x+1/4'
'z+1/4, -y+1/4, x+3/4'
'z+1/4, y+3/4, -x+3/4'
'z, x, y'
'-z, x+1/2, -y+1/2'
'-z, -x+1/2, y'
'z, -x, -y+1/2'
'-x+1/4, -z+1/4, -y+1/4'
'-x+1/4, z+3/4, y+1/4'
'x+3/4, -z+3/4, y+1/4'
'x+1/4, z+3/4, -y+3/4'
'x+1/2, y+1/2, z+1/2'
'x+1/2, -y+1/2, -z+1'
'-x+1, -y+1/2, z+1'
'-x+1, y+1/2, -z+1/2'
'-y+3/4, x+5/4, z+3/4'
'y+3/4, x+5/4, -z+5/4'
'y+3/4, -x+3/4, z+5/4'
'-y+3/4, -x+3/4, -z+3/4'
'y+1/2, z+1/2, x+1/2'
'-y+1, -z+1/2, x+1'
'y+1/2, -z+1/2, -x+1'
'-y+1, z+1/2, -x+1/2'
'-z+3/4, y+5/4, x+3/4'
'-z+3/4, -y+3/4, -x+3/4'
'z+3/4, -y+3/4, x+5/4'
'z+3/4, y+5/4, -x+5/4'
'z+1/2, x+1/2, y+1/2'
'-z+1/2, x+1, -y+1'
'-z+1/2, -x+1, y+1/2'
'z+1/2, -x+1/2, -y+1'
'-x+3/4, -z+3/4, -y+3/4'
'-x+3/4, z+5/4, y+3/4'
'x+5/4, -z+5/4, y+3/4'
'x+3/4, z+5/4, -y+5/4'
'-x, -y, -z'
'-x, y, z-1/2'
'x-1/2, y, -z-1/2'
'x-1/2, -y, z'
'y-1/4, -x-3/4, -z-1/4'
'-y-1/4, -x-3/4, z-3/4'
'-y-1/4, x-1/4, -z-3/4'
'y-1/4, x-1/4, z-1/4'
'-y, -z, -x'
'y-1/2, z, -x-1/2'
'-y, z, x-1/2'
'y-1/2, -z, x'
'z-1/4, -y-3/4, -x-1/4'
'z-1/4, y-1/4, x-1/4'
'-z-1/4, y-1/4, -x-3/4'
'-z-1/4, -y-3/4, x-3/4'
'-z, -x, -y'
'z, -x-1/2, y-1/2'
'z, x-1/2, -y'
'-z, x, y-1/2'
'x-1/4, z-1/4, y-1/4'
'x-1/4, -z-3/4, -y-1/4'
'-x-3/4, z-3/4, -y-1/4'
'-x-1/4, -z-3/4, y-3/4'
'-x+1/2, -y+1/2, -z+1/2'
'-x+1/2, y+1/2, z'
'x, y+1/2, -z'
'x, -y+1/2, z+1/2'
'y+1/4, -x-1/4, -z+1/4'
'-y+1/4, -x-1/4, z-1/4'
'-y+1/4, x+1/4, -z-1/4'
'y+1/4, x+1/4, z+1/4'
'-y+1/2, -z+1/2, -x+1/2'
'y, z+1/2, -x'
'-y+1/2, z+1/2, x'
'y, -z+1/2, x+1/2'
'z+1/4, -y-1/4, -x+1/4'
'z+1/4, y+1/4, x+1/4'
'-z+1/4, y+1/4, -x-1/4'
'-z+1/4, -y-1/4, x-1/4'
'-z+1/2, -x+1/2, -y+1/2'
'z+1/2, -x, y'
'z+1/2, x, -y+1/2'
'-z+1/2, x+1/2, y'
'x+1/4, z+1/4, y+1/4'
'x+1/4, -z-1/4, -y+1/4'
'-x-1/4, z-1/4, -y+1/4'
'-x+1/4, -z-1/4, y-1/4'

_cell_length_a                          12.8775(2)
_cell_length_b                          12.8775(2)
_cell_length_c                          12.8775(2)
_cell_angle_alpha                       90
_cell_angle_beta                        90
_cell_angle_gamma                       90
_cell_volume                            2135.48(10)
_cell_formula_units_Z                   8
_cell_measurement_temperature           300(1)
_cell_measurement_reflns_used           25
_cell_measurement_theta_min             4.33
_cell_measurement_theta_max             39.99
_cell_measurement_wavelength            0.793

#----------------------------------------------------------------------------#
#                   CRYSTAL INFORMATION                                      #
#----------------------------------------------------------------------------#

_exptl_crystal_description              box-shaped
_exptl_crystal_colour                   'colourless'
_exptl_crystal_size_max                 2.35
_exptl_crystal_size_mid                 2.15
_exptl_crystal_size_min                 1.95
_exptl_crystal_density_diffrn           5.803
_exptl_crystal_density_method           'not measured'
_exptl_crystal_F_000                    3215

#----------------------------------------------------------------------------#
#                   ABSORPTION CORRECTION                                    #
#----------------------------------------------------------------------------#

_exptl_absorpt_coefficient_mu           0.034
_exptl_absorpt_correction_type          none

#----------------------------------------------------------------------------#
#                   DATA COLLECTION                                          #
#----------------------------------------------------------------------------#

_diffrn_ambient_temperature             300(1)
_diffrn_radiation_type                  neutron
_diffrn_radiation_wavelength            0.793
_diffrn_radiation_monochromator         'Ge 422'
_diffrn_radiation_probe                  'MLZ SR9B (hot source)'
_diffrn_detector_type                   CCD
_diffrn_measurement_device              'four-circle diffractometer'
_diffrn_measurement_device_type         'Huber Eulerian Cradle'
_diffrn_measurement_method
                                'rotation, \w-scans at 4 different \f positions'
_diffrn_standards_number                0
_diffrn_standards_interval_time         .
_diffrn_standards_interval_count        .
_diffrn_standards_decay_%               ?
_diffrn_reflns_av_R_equivalents         0.0278
_diffrn_reflns_av_unetI/netI            0.0637
_diffrn_reflns_number                   674
_diffrn_reflns_limit_h_min              1
_diffrn_reflns_limit_h_max              20
_diffrn_reflns_limit_k_min              -14
_diffrn_reflns_limit_k_max              14
_diffrn_reflns_limit_l_min              0
_diffrn_reflns_limit_l_max              14
_diffrn_reflns_theta_min                4.325
_diffrn_reflns_theta_max                39.899
_diffrn_reflns_theta_full               28.411
_diffrn_measured_fraction_theta_full
                                        1
_diffrn_measured_fraction_theta_max
                                        0.993
_diffrn_reflns_Laue_measured_fraction_full
                                        1
_diffrn_reflns_Laue_measured_fraction_max
                                        0.993
_diffrn_reflns_point_group_measured_fraction_full
                                        1
_diffrn_reflns_point_group_measured_fraction_max
                                        0.993
_reflns_Friedel_coverage                0
_reflns_number_total                    401
_reflns_number_gt                       291
_reflns_threshold_expression            'I > 2\s(I)'

#----------------------------------------------------------------------------#
#                   COMPUTER PROGRAMS USED                                   #
#----------------------------------------------------------------------------#

_computing_data_collection              'Bruker APEX2 (Bruker, 2012)'
_computing_cell_refinement              'Bruker APEX2 (Bruker, 2012)'
_computing_data_reduction               'Bruker APEX2 (Bruker, 2012)'
_computing_structure_solution           'SHELXL-2014/7 (Sheldrick, 2014)'
_computing_structure_refinement         'SHELXL (Sheldrick, 2015)'
_computing_molecular_graphics           'Ortep for Windows (Farrugia, 2012)'
_computing_publication_material
                                   'WinGX publication routines (Farrugia, 2012)'

#----------------------------------------------------------------------------#
#                   STRUCTURE SOLUTION                                       #
#----------------------------------------------------------------------------#


#----------------------------------------------------------------------------#
#                   REFINEMENT INFORMATION                                   #
#----------------------------------------------------------------------------#

_shelx_SHELXL_version_number            2014/7
_refine_ls_structure_factor_coef        Fsqd
_refine_ls_matrix_type                  full
_refine_ls_weighting_scheme             calc
_refine_ls_weighting_details
                                   'w=1/[\s^2^(Fo^2^)] where P=(Fo^2^+2Fc^2^)/3'
_refine_ls_hydrogen_treatment           undef
_refine_ls_extinction_method            'SHELXL-2014/7 (Sheldrick 2014'
_refine_ls_extinction_expression
                                    Fc^*^=kFc[1+0.001xFc^2^\l^3^/sin(2\q)]^-1/4^
_refine_ls_extinction_coef              0.0076(3)
_refine_ls_number_reflns                401
_refine_ls_number_parameters            32
_refine_ls_number_restraints            2
_refine_ls_number_constraints           0
_refine_ls_R_factor_all                 0.0642
_refine_ls_R_factor_gt                  0.0259
_refine_ls_wR_factor_ref                0.0328
_refine_ls_wR_factor_gt                 0.0282
_refine_ls_goodness_of_fit_ref          1.01
_refine_ls_restrained_S_all             1.007
_refine_ls_shift/su_max                 0.001
_refine_ls_shift/su_mean                0
_refine_diff_density_max                0.388
_refine_diff_density_min                -0.486
_refine_diff_density_rms                0.116

#----------------------------------------------------------------------------#
#                   CONSTRAINTS AND RESTRAINTS                               #
#----------------------------------------------------------------------------#


#----------------------------------------------------------------------------#
#                   ATOMIC TYPES, COORDINATES AND THERMAL PARAMETERS         #
#----------------------------------------------------------------------------#

loop_
    _atom_type_symbol
    _atom_type_description
    _atom_type_scat_dispersion_real
    _atom_type_scat_dispersion_imag
    _atom_type_scat_source
Li Li 0 0 'Neutron Data Booklet, ILL Grenoble, France (2003) ISBN 0-9704143-7-4'
O O 0 0 'Neutron Data Booklet, ILL Grenoble, France (2003) ISBN 0-9704143-7-4'
Ta Ta 0 0 'Neutron Data Booklet, ILL Grenoble, France (2003) ISBN 0-9704143-7-4'
Zr Zr 0 0 'Neutron Data Booklet, ILL Grenoble, France (2003) ISBN 0-9704143-7-4'
La La 0 0 'Neutron Data Booklet, ILL Grenoble, France (2003) ISBN 0-9704143-7-4'

loop_
    _atom_site_label
    _atom_site_type_symbol
    _atom_site_fract_x
    _atom_site_fract_y
    _atom_site_fract_z
    _atom_site_U_iso_or_equiv
    _atom_site_adp_type
    _atom_site_occupancy
    _atom_site_site_symmetry_order
    _atom_site_calc_flag
    _atom_site_refinement_flags_posn
    _atom_site_refinement_flags_adp
    _atom_site_refinement_flags_occupancy
    _atom_site_disorder_assembly
    _atom_site_disorder_group
La1 La 0.125 0 0.25 0.00795(15) Uani 1.001(4) 4 d S T . . .
Zr1 Zr 0 0 0 0.00529(12) Uani 0.456(3) 6 d S T P . .
Ta1 Ta 0 0 0 0.00529(12) Uani 0.544(3) 6 d S T P . .
O1 O 0.10314(4) 0.19792(4) 0.28048(4) 0.01204(12) Uani 1 1 d . . . . .
Li1 Li 0.375 0 0.25 0.0390(16) Uani 0.659(5) 4 d S T P . .
Li2 Li 0.1511(4) 0.1737(4) 0.4372(4) 0.0231(12) Uani 0.3413(13) 1 d . . P . .

loop_
    _atom_site_aniso_label
    _atom_site_aniso_U_11
    _atom_site_aniso_U_22
    _atom_site_aniso_U_33
    _atom_site_aniso_U_23
    _atom_site_aniso_U_13
    _atom_site_aniso_U_12
La1 0.0104(2) 0.00675(17) 0.00675(17) 0.0018(2) 0 0
Zr1 0.00529(12) 0.00529(12) 0.00529(12) -0.00007(15) -0.00007(15) -0.00007(15)
Ta1 0.00529(12) 0.00529(12) 0.00529(12) -0.00007(15) -0.00007(15) -0.00007(15)
O1 0.00931(18) 0.0132(2) 0.01364(19) 0.00173(15) 0.00074(14) 0.00043(15)
Li1 0.0118(19) 0.053(3) 0.053(3) 0 0 0
Li2 0.032(3) 0.016(2) 0.021(2) -0.0051(18) 0.012(2) -0.011(2)


#----------------------------------------------------------------------------#
#                   MOLECULAR GEOMETRY                                       #
#----------------------------------------------------------------------------#

_geom_special_details
;
 All esds (except the esd in the dihedral angle between two l.s. planes)
 are estimated using the full covariance matrix.  The cell esds are taken
 into account individually in the estimation of esds in distances, angles
 and torsion angles; correlations between esds in cell parameters are only
 used when they are defined by crystal symmetry.  An approximate (isotropic)
 treatment of cell esds is used for estimating esds involving l.s. planes.
;
loop_
    _geom_bond_atom_site_label_1
    _geom_bond_atom_site_label_2
    _geom_bond_distance
    _geom_bond_site_symmetry_2
    _geom_bond_publ_flag
La1 O1 2.4945(5) 17 ?
La1 O1 2.4945(5) 14 ?
La1 O1 2.4945(5) 20 ?
La1 O1 2.4945(5) 13_545 ?
La1 O1 2.5940(5) 22_545 ?
La1 O1 2.5940(5) 2 ?
La1 O1 2.5940(5) 21 ?
La1 O1 2.5940(5) . ?
La1 Li2 2.999(5) 56 ?
La1 Li2 2.999(5) 81 ?
La1 Li2 2.999(5) 83_545 ?
La1 Li2 2.999(5) 53_566 ?
Zr1 O1 2.0446(5) 69 ?
Zr1 O1 2.0446(5) 21 ?
Zr1 O1 2.0446(5) 62 ?
Zr1 O1 2.0446(5) 14 ?
Zr1 O1 2.0446(5) 56 ?
Zr1 O1 2.0446(5) 8 ?
Zr1 Li2 2.898(6) 62 ?
Zr1 Li2 2.898(6) 14 ?
Zr1 Li2 2.898(6) 56 ?
Zr1 Li2 2.898(6) 8 ?
Zr1 Li2 2.898(6) 69 ?
Zr1 Li2 2.898(6) 21 ?
O1 Li2 1.851(6) 22_545 ?
O1 Li1 1.9224(4) 9 ?
O1 Ta1 2.0446(5) 8 ?
O1 Zr1 2.0446(5) 8 ?
O1 Li2 2.097(5) 89 ?
O1 Li2 2.133(6) . ?
O1 Li2 2.297(5) 91_455 ?
O1 La1 2.4946(5) 9 ?
O1 Li2 2.671(5) 53_566 ?
O1 Li2 2.672(5) 79_556 ?
Li1 Li2 1.634(6) 83_545 ?
Li1 Li2 1.634(6) 81 ?
Li1 Li2 1.634(6) 7_554 ?
Li1 Li2 1.634(6) 6_545 ?
Li1 O1 1.9224(4) 64_666 ?
Li1 O1 1.9224(4) 20 ?
Li1 O1 1.9224(4) 63_656 ?
Li1 O1 1.9224(4) 17 ?
Li1 Li2 2.322(6) 63_656 ?
Li1 Li2 2.322(6) 64_666 ?
Li1 Li2 2.322(6) 17 ?
Li1 Li2 2.322(6) 20 ?
Li2 Li2 0.715(10) 22_545 ?
Li2 Li1 1.634(6) 5_545 ?
Li2 O1 1.851(6) 22_545 ?
Li2 O1 2.097(5) 81 ?
Li2 O1 2.297(5) 84 ?
Li2 Li1 2.322(6) 9 ?
Li2 Li2 2.475(9) 64_666 ?
Li2 Li2 2.475(9) 61_566 ?
Li2 O1 2.671(5) 79_556 ?
Li2 O1 2.672(5) 53_566 ?
Li2 Ta1 2.898(6) 8 ?

loop_
    _geom_angle_atom_site_label_1
    _geom_angle_atom_site_label_2
    _geom_angle_atom_site_label_3
    _geom_angle
    _geom_angle_site_symmetry_1
    _geom_angle_site_symmetry_3
    _geom_angle_publ_flag
O1 La1 O1 110.97(2) 17 14 ?
O1 La1 O1 73.24(2) 17 20 ?
O1 La1 O1 158.52(2) 14 20 ?
O1 La1 O1 158.52(2) 17 13_545 ?
O1 La1 O1 73.24(2) 14 13_545 ?
O1 La1 O1 110.97(2) 20 13_545 ?
O1 La1 O1 95.539(13) 17 22_545 ?
O1 La1 O1 124.718(10) 14 22_545 ?
O1 La1 O1 74.294(18) 20 22_545 ?
O1 La1 O1 66.71(2) 13_545 22_545 ?
O1 La1 O1 124.718(10) 17 2 ?
O1 La1 O1 95.539(13) 14 2 ?
O1 La1 O1 66.71(2) 20 2 ?
O1 La1 O1 74.294(18) 13_545 2 ?
O1 La1 O1 108.01(2) 22_545 2 ?
O1 La1 O1 74.294(18) 17 21 ?
O1 La1 O1 66.71(2) 14 21 ?
O1 La1 O1 95.539(13) 20 21 ?
O1 La1 O1 124.718(10) 13_545 21 ?
O1 La1 O1 167.54(2) 22_545 21 ?
O1 La1 O1 73.41(2) 2 21 ?
O1 La1 O1 66.71(2) 17 . ?
O1 La1 O1 74.294(18) 14 . ?
O1 La1 O1 124.718(10) 20 . ?
O1 La1 O1 95.539(13) 13_545 . ?
O1 La1 O1 73.41(2) 22_545 . ?
O1 La1 O1 167.54(2) 2 . ?
O1 La1 O1 108.01(2) 21 . ?
O1 La1 Li2 147.92(11) 17 56 ?
O1 La1 Li2 43.70(9) 14 56 ?
O1 La1 Li2 122.69(10) 20 56 ?
O1 La1 Li2 48.37(12) 13_545 56 ?
O1 La1 Li2 115.02(12) 22_545 56 ?
O1 La1 Li2 56.50(10) 2 56 ?
O1 La1 Li2 76.39(12) 21 56 ?
O1 La1 Li2 111.37(10) . 56 ?
O1 La1 Li2 43.70(9) 17 81 ?
O1 La1 Li2 147.92(11) 14 81 ?
O1 La1 Li2 48.37(12) 20 81 ?
O1 La1 Li2 122.69(10) 13_545 81 ?
O1 La1 Li2 56.50(10) 22_545 81 ?
O1 La1 Li2 115.02(12) 2 81 ?
O1 La1 Li2 111.36(10) 21 81 ?
O1 La1 Li2 76.38(12) . 81 ?
Li2 La1 Li2 167.4(2) 56 81 ?
O1 La1 Li2 48.37(12) 17 83_545 ?
O1 La1 Li2 122.69(10) 14 83_545 ?
O1 La1 Li2 43.70(9) 20 83_545 ?
O1 La1 Li2 147.92(11) 13_545 83_545 ?
O1 La1 Li2 111.36(10) 22_545 83_545 ?
O1 La1 Li2 76.39(12) 2 83_545 ?
O1 La1 Li2 56.50(10) 21 83_545 ?
O1 La1 Li2 115.02(12) . 83_545 ?
Li2 La1 Li2 121.2(2) 56 83_545 ?
Li2 La1 Li2 60.4(2) 81 83_545 ?
O1 La1 Li2 122.69(10) 17 53_566 ?
O1 La1 Li2 48.37(12) 14 53_566 ?
O1 La1 Li2 147.92(11) 20 53_566 ?
O1 La1 Li2 43.70(9) 13_545 53_566 ?
O1 La1 Li2 76.39(12) 22_545 53_566 ?
O1 La1 Li2 111.36(10) 2 53_566 ?
O1 La1 Li2 115.02(12) 21 53_566 ?
O1 La1 Li2 56.51(10) . 53_566 ?
Li2 La1 Li2 60.4(2) 56 53_566 ?
Li2 La1 Li2 121.2(2) 81 53_566 ?
Li2 La1 Li2 167.4(2) 83_545 53_566 ?
O1 Zr1 O1 180.00(4) 69 21 ?
O1 Zr1 O1 86.394(19) 69 62 ?
O1 Zr1 O1 93.606(19) 21 62 ?
O1 Zr1 O1 93.606(19) 69 14 ?
O1 Zr1 O1 86.394(19) 21 14 ?
O1 Zr1 O1 180.00(4) 62 14 ?
O1 Zr1 O1 86.394(19) 69 56 ?
O1 Zr1 O1 93.606(19) 21 56 ?
O1 Zr1 O1 86.394(19) 62 56 ?
O1 Zr1 O1 93.606(19) 14 56 ?
O1 Zr1 O1 93.606(19) 69 8 ?
O1 Zr1 O1 86.394(19) 21 8 ?
O1 Zr1 O1 93.606(19) 62 8 ?
O1 Zr1 O1 86.394(19) 14 8 ?
O1 Zr1 O1 180.00(4) 56 8 ?
O1 Zr1 Li2 133.65(10) 69 62 ?
O1 Zr1 Li2 46.35(10) 21 62 ?
O1 Zr1 Li2 47.36(10) 62 62 ?
O1 Zr1 Li2 132.64(10) 14 62 ?
O1 Zr1 Li2 92.51(10) 56 62 ?
O1 Zr1 Li2 87.49(10) 8 62 ?
O1 Zr1 Li2 46.35(10) 69 14 ?
O1 Zr1 Li2 133.65(10) 21 14 ?
O1 Zr1 Li2 132.64(10) 62 14 ?
O1 Zr1 Li2 47.36(10) 14 14 ?
O1 Zr1 Li2 87.49(10) 56 14 ?
O1 Zr1 Li2 92.51(10) 8 14 ?
Li2 Zr1 Li2 180.0(2) 62 14 ?
O1 Zr1 Li2 92.51(10) 69 56 ?
O1 Zr1 Li2 87.49(10) 21 56 ?
O1 Zr1 Li2 133.65(10) 62 56 ?
O1 Zr1 Li2 46.35(10) 14 56 ?
O1 Zr1 Li2 47.36(10) 56 56 ?
O1 Zr1 Li2 132.64(10) 8 56 ?
Li2 Zr1 Li2 119.905(10) 62 56 ?
Li2 Zr1 Li2 60.095(10) 14 56 ?
O1 Zr1 Li2 87.49(10) 69 8 ?
O1 Zr1 Li2 92.51(10) 21 8 ?
O1 Zr1 Li2 46.35(10) 62 8 ?
O1 Zr1 Li2 133.65(10) 14 8 ?
O1 Zr1 Li2 132.64(10) 56 8 ?
O1 Zr1 Li2 47.36(10) 8 8 ?
Li2 Zr1 Li2 60.095(10) 62 8 ?
Li2 Zr1 Li2 119.905(10) 14 8 ?
Li2 Zr1 Li2 180.00(17) 56 8 ?
O1 Zr1 Li2 47.36(10) 69 69 ?
O1 Zr1 Li2 132.64(10) 21 69 ?
O1 Zr1 Li2 92.51(10) 62 69 ?
O1 Zr1 Li2 87.49(10) 14 69 ?
O1 Zr1 Li2 133.65(10) 56 69 ?
O1 Zr1 Li2 46.35(10) 8 69 ?
Li2 Zr1 Li2 119.905(10) 62 69 ?
Li2 Zr1 Li2 60.095(10) 14 69 ?
Li2 Zr1 Li2 119.905(10) 56 69 ?
Li2 Zr1 Li2 60.095(10) 8 69 ?
O1 Zr1 Li2 132.64(10) 69 21 ?
O1 Zr1 Li2 47.36(10) 21 21 ?
O1 Zr1 Li2 87.49(10) 62 21 ?
O1 Zr1 Li2 92.51(10) 14 21 ?
O1 Zr1 Li2 46.35(10) 56 21 ?
O1 Zr1 Li2 133.65(10) 8 21 ?
Li2 Zr1 Li2 60.095(10) 62 21 ?
Li2 Zr1 Li2 119.905(10) 14 21 ?
Li2 Zr1 Li2 60.095(10) 56 21 ?
Li2 Zr1 Li2 119.905(10) 8 21 ?
Li2 Zr1 Li2 180.0(2) 69 21 ?
Li2 O1 Li1 51.28(16) 22_545 9 ?
Li2 O1 Ta1 104.07(15) 22_545 8 ?
Li1 O1 Ta1 130.25(3) 9 8 ?
Li2 O1 Zr1 104.07(15) 22_545 8 ?
Li1 O1 Zr1 130.25(3) 9 8 ?
Ta1 O1 Zr1 0 8 8 ?
Li2 O1 Li2 77.4(3) 22_545 89 ?
Li1 O1 Li2 47.73(17) 9 89 ?
Ta1 O1 Li2 88.80(17) 8 89 ?
Zr1 O1 Li2 88.80(17) 8 89 ?
Li2 O1 Li2 19.0(3) 22_545 . ?
Li1 O1 Li2 69.63(13) 9 . ?
Ta1 O1 Li2 87.81(14) 8 . ?
Zr1 O1 Li2 87.81(14) 8 . ?
Li2 O1 Li2 86.62(2) 89 . ?
Li2 O1 Li2 72.4(2) 22_545 91_455 ?
Li1 O1 Li2 44.47(13) 9 91_455 ?
Ta1 O1 Li2 174.71(13) 8 91_455 ?
Zr1 O1 Li2 174.71(13) 8 91_455 ?
Li2 O1 Li2 86.6(2) 89 91_455 ?
Li2 O1 Li2 89.3(2) . 91_455 ?
Li2 O1 La1 143.55(15) 22_545 9 ?
Li1 O1 La1 92.665(18) 9 9 ?
Ta1 O1 La1 104.489(19) 8 9 ?
Zr1 O1 La1 104.489(19) 8 9 ?
Li2 O1 La1 81.05(13) 89 9 ?
Li2 O1 La1 162.29(13) . 9 ?
Li2 O1 La1 77.37(15) 91_455 9 ?
Li2 O1 La1 94.64(17) 22_545 . ?
Li1 O1 La1 120.90(2) 9 . ?
Ta1 O1 La1 101.122(18) 8 . ?
Zr1 O1 La1 101.122(18) 8 . ?
Li2 O1 La1 168.62(18) 89 . ?
Li2 O1 La1 88.19(14) . . ?
Li2 O1 La1 83.22(12) 91_455 . ?
La1 O1 La1 101.566(17) 9 . ?
Li2 O1 Li2 77.5(2) 22_545 53_566 ?
Li1 O1 Li2 58.02(11) 9 53_566 ?
Ta1 O1 Li2 170.54(11) 8 53_566 ?
Zr1 O1 Li2 170.54(11) 8 53_566 ?
Li2 O1 Li2 100.63(16) 89 53_566 ?
Li2 O1 Li2 91.91(13) . 53_566 ?
Li2 O1 Li2 14.1(2) 91_455 53_566 ?
La1 O1 Li2 78.04(13) 9 53_566 ?
La1 O1 Li2 69.42(10) . 53_566 ?
Li2 O1 Li2 85.06(5) 22_545 79_556 ?
Li1 O1 Li2 58.01(14) 9 79_556 ?
Ta1 O1 Li2 80.12(13) 8 79_556 ?
Zr1 O1 Li2 80.12(13) 8 79_556 ?
Li2 O1 Li2 10.3(3) 89 79_556 ?
Li2 O1 Li2 91.90(17) . 79_556 ?
Li2 O1 Li2 95.54(15) 91_455 79_556 ?
La1 O1 Li2 78.04(10) 9 79_556 ?
La1 O1 Li2 178.75(13) . 79_556 ?
Li2 O1 Li2 109.33(15) 53_566 79_556 ?
Li2 Li1 Li2 134.8(3) 83_545 81 ?
Li2 Li1 Li2 98.48(12) 83_545 7_554 ?
Li2 Li1 Li2 98.48(12) 81 7_554 ?
Li2 Li1 Li2 98.48(12) 83_545 6_545 ?
Li2 Li1 Li2 98.48(12) 81 6_545 ?
Li2 Li1 Li2 134.8(3) 7_554 6_545 ?
Li2 Li1 O1 162.63(16) 83_545 64_666 ?
Li2 Li1 O1 62.09(17) 81 64_666 ?
Li2 Li1 O1 80.02(16) 7_554 64_666 ?
Li2 Li1 O1 71.8(2) 6_545 64_666 ?
Li2 Li1 O1 71.8(2) 83_545 20 ?
Li2 Li1 O1 80.02(16) 81 20 ?
Li2 Li1 O1 162.63(16) 7_554 20 ?
Li2 Li1 O1 62.09(17) 6_545 20 ?
O1 Li1 O1 113.634(15) 64_666 20 ?
Li2 Li1 O1 62.09(17) 83_545 63_656 ?
Li2 Li1 O1 162.63(16) 81 63_656 ?
Li2 Li1 O1 71.8(2) 7_554 63_656 ?
Li2 Li1 O1 80.02(16) 6_545 63_656 ?
O1 Li1 O1 101.43(3) 64_666 63_656 ?
O1 Li1 O1 113.634(15) 20 63_656 ?
Li2 Li1 O1 80.02(16) 83_545 17 ?
Li2 Li1 O1 71.8(2) 81 17 ?
Li2 Li1 O1 62.09(17) 7_554 17 ?
Li2 Li1 O1 162.63(16) 6_545 17 ?
O1 Li1 O1 113.634(15) 64_666 17 ?
O1 Li1 O1 101.43(3) 20 17 ?
O1 Li1 O1 113.634(15) 63_656 17 ?
Li2 Li1 Li2 5.8(3) 83_545 63_656 ?
Li2 Li1 Li2 136.9(2) 81 63_656 ?
Li2 Li1 Li2 92.7(3) 7_554 63_656 ?
Li2 Li1 Li2 102.6(3) 6_545 63_656 ?
O1 Li1 Li2 160.90(13) 64_666 63_656 ?
O1 Li1 Li2 77.39(15) 20 63_656 ?
O1 Li1 Li2 59.47(13) 63_656 63_656 ?
O1 Li1 Li2 77.37(11) 17 63_656 ?
Li2 Li1 Li2 136.9(2) 83_545 64_666 ?
Li2 Li1 Li2 5.8(3) 81 64_666 ?
Li2 Li1 Li2 102.6(3) 7_554 64_666 ?
Li2 Li1 Li2 92.7(3) 6_545 64_666 ?
O1 Li1 Li2 59.47(13) 64_666 64_666 ?
O1 Li1 Li2 77.37(11) 20 64_666 ?
O1 Li1 Li2 160.90(13) 63_656 64_666 ?
O1 Li1 Li2 77.39(15) 17 64_666 ?
Li2 Li1 Li2 139.6(3) 63_656 64_666 ?
Li2 Li1 Li2 102.6(3) 83_545 17 ?
Li2 Li1 Li2 92.7(3) 81 17 ?
Li2 Li1 Li2 5.8(3) 7_554 17 ?
Li2 Li1 Li2 136.9(2) 6_545 17 ?
O1 Li1 Li2 77.37(11) 64_666 17 ?
O1 Li1 Li2 160.90(13) 20 17 ?
O1 Li1 Li2 77.39(15) 63_656 17 ?
O1 Li1 Li2 59.47(13) 17 17 ?
Li2 Li1 Li2 96.84(9) 63_656 17 ?
Li2 Li1 Li2 96.84(9) 64_666 17 ?
Li2 Li1 Li2 92.7(3) 83_545 20 ?
Li2 Li1 Li2 102.6(3) 81 20 ?
Li2 Li1 Li2 136.9(2) 7_554 20 ?
Li2 Li1 Li2 5.8(3) 6_545 20 ?
O1 Li1 Li2 77.39(15) 64_666 20 ?
O1 Li1 Li2 59.47(13) 20 20 ?
O1 Li1 Li2 77.37(11) 63_656 20 ?
O1 Li1 Li2 160.90(13) 17 20 ?
Li2 Li1 Li2 96.84(9) 63_656 20 ?
Li2 Li1 Li2 96.84(9) 64_666 20 ?
Li2 Li1 Li2 139.6(3) 17 20 ?
Li2 Li2 Li1 161.0(12) 22_545 5_545 ?
Li2 Li2 O1 103.4(7) 22_545 22_545 ?
Li1 Li2 O1 66.6(2) 5_545 22_545 ?
Li2 Li2 O1 138.0(11) 22_545 81 ?
Li1 Li2 O1 60.52(15) 5_545 81 ?
O1 Li2 O1 109.0(2) 22_545 81 ?
Li2 Li2 O1 57.5(7) 22_545 . ?
Li1 Li2 O1 138.6(3) 5_545 . ?
O1 Li2 O1 102.0(2) 22_545 . ?
O1 Li2 O1 89.6(2) 81 . ?
Li2 Li2 O1 114.2(4) 22_545 84 ?
Li1 Li2 O1 55.50(16) 5_545 84 ?
O1 Li2 O1 101.2(3) 22_545 84 ?
O1 Li2 O1 85.12(17) 81 84 ?
O1 Li2 O1 156.7(3) . 84 ?
Li2 Li2 Li1 13.3(8) 22_545 9 ?
Li1 Li2 Li1 170.5(3) 5_545 9 ?
O1 Li2 Li1 115.0(2) 22_545 9 ?
O1 Li2 Li1 124.9(3) 81 9 ?
O1 Li2 Li1 50.91(13) . 9 ?
O1 Li2 Li1 115.6(2) 84 9 ?
Li2 Li2 Li2 150.2(3) 22_545 64_666 ?
Li1 Li2 Li2 40.76(6) 5_545 64_666 ?
O1 Li2 Li2 62.2(2) 22_545 64_666 ?
O1 Li2 Li2 46.85(13) 81 64_666 ?
O1 Li2 Li2 98.0(3) . 64_666 ?
O1 Li2 Li2 94.82(16) 84 64_666 ?
Li1 Li2 Li2 148.7(3) 9 64_666 ?
Li2 Li2 Li2 120.2(11) 22_545 61_566 ?
Li1 Li2 Li2 40.76(6) 5_545 61_566 ?
O1 Li2 Li2 55.8(3) 22_545 61_566 ?
O1 Li2 Li2 100.18(14) 81 61_566 ?
O1 Li2 Li2 157.5(4) . 61_566 ?
O1 Li2 Li2 45.44(12) 84 61_566 ?
Li1 Li2 Li2 131.5(3) 9 61_566 ?
Li2 Li2 Li2 75.10(19) 64_666 61_566 ?
Li2 Li2 O1 51.7(4) 22_545 79_556 ?
Li1 Li2 O1 128.8(2) 5_545 79_556 ?
O1 Li2 O1 146.8(3) 22_545 79_556 ?
O1 Li2 O1 103.8(2) 81 79_556 ?
O1 Li2 O1 83.3(2) . 79_556 ?
O1 Li2 O1 76.02(13) 84 79_556 ?
Li1 Li2 O1 44.61(9) 9 79_556 ?
Li2 Li2 O1 150.4(3) 64_666 79_556 ?
Li2 Li2 O1 113.4(2) 61_566 79_556 ?
Li2 Li2 O1 31.7(9) 22_545 53_566 ?
Li1 Li2 O1 129.5(3) 5_545 53_566 ?
O1 Li2 O1 80.24(17) 22_545 53_566 ?
O1 Li2 O1 169.4(3) 81 53_566 ?
O1 Li2 O1 83.27(17) . 53_566 ?
O1 Li2 O1 98.36(19) 84 53_566 ?
Li1 Li2 O1 44.60(9) 9 53_566 ?
Li2 Li2 O1 141.9(3) 64_666 53_566 ?
Li2 Li2 O1 89.3(3) 61_566 53_566 ?
O1 Li2 O1 67.69(12) 79_556 53_566 ?
Li2 Li2 Ta1 97.4(10) 22_545 8 ?
Li1 Li2 Ta1 101.5(2) 5_545 8 ?
O1 Li2 Ta1 114.4(2) 22_545 8 ?
O1 Li2 Ta1 44.86(12) 81 8 ?
O1 Li2 Ta1 44.83(12) . 8 ?
O1 Li2 Ta1 124.85(19) 84 8 ?
Li1 Li2 Ta1 86.4(2) 9 8 ?
Li2 Li2 Ta1 69.3(2) 64_666 8 ?
Li2 Li2 Ta1 142.1(2) 61_566 8 ?
O1 Li2 Ta1 92.65(19) 79_556 8 ?
O1 Li2 Ta1 127.1(2) 53_566 8 ?

data_400K
_publcif_datablock.id '{b224491f-7177-4387-9ff5-7c5e109b8f67}'

#data_CZ-LLZTO_T=400K

_audit_creation_date                    2019-03-09T18:51:28-00:00
_audit_creation_method                  'WinGX routine CIF_UPDATE'
_audit_conform_dict_name                cif_core.dic
_audit_conform_dict_version             2.4.5
_audit_conform_dict_location            ftp://ftp.iucr.org/pub/cif_core.dic
_publ_requested_category                FI

#----------------------------------------------------------------------------#
#                   CHEMICAL INFORMATION                                     #
#----------------------------------------------------------------------------#

_chemical_formula_moiety                'Li6  O12  Ta1  Zr0  La3'
_chemical_formula_sum                   'La3 Li6.27 O12 Ta1.09 Zr0.91'
_chemical_formula_weight                932.8

#----------------------------------------------------------------------------#
#                   UNIT CELL INFORMATION                                    #
#----------------------------------------------------------------------------#

_symmetry_cell_setting                  cubic
_symmetry_space_group_name_H-M          'I a -3 d'
_symmetry_space_group_name_Hall         '-I 4bd 2c 3'
_symmetry_Int_Tables_number             230
loop_
    _symmetry_equiv_pos_as_xyz
'x, y, z'
'x, -y, -z+1/2'
'-x+1/2, -y, z+1/2'
'-x+1/2, y, -z'
'-y+1/4, x+3/4, z+1/4'
'y+1/4, x+3/4, -z+3/4'
'y+1/4, -x+1/4, z+3/4'
'-y+1/4, -x+1/4, -z+1/4'
'y, z, x'
'-y+1/2, -z, x+1/2'
'y, -z, -x+1/2'
'-y+1/2, z, -x'
'-z+1/4, y+3/4, x+1/4'
'-z+1/4, -y+1/4, -x+1/4'
'z+1/4, -y+1/4, x+3/4'
'z+1/4, y+3/4, -x+3/4'
'z, x, y'
'-z, x+1/2, -y+1/2'
'-z, -x+1/2, y'
'z, -x, -y+1/2'
'-x+1/4, -z+1/4, -y+1/4'
'-x+1/4, z+3/4, y+1/4'
'x+3/4, -z+3/4, y+1/4'
'x+1/4, z+3/4, -y+3/4'
'x+1/2, y+1/2, z+1/2'
'x+1/2, -y+1/2, -z+1'
'-x+1, -y+1/2, z+1'
'-x+1, y+1/2, -z+1/2'
'-y+3/4, x+5/4, z+3/4'
'y+3/4, x+5/4, -z+5/4'
'y+3/4, -x+3/4, z+5/4'
'-y+3/4, -x+3/4, -z+3/4'
'y+1/2, z+1/2, x+1/2'
'-y+1, -z+1/2, x+1'
'y+1/2, -z+1/2, -x+1'
'-y+1, z+1/2, -x+1/2'
'-z+3/4, y+5/4, x+3/4'
'-z+3/4, -y+3/4, -x+3/4'
'z+3/4, -y+3/4, x+5/4'
'z+3/4, y+5/4, -x+5/4'
'z+1/2, x+1/2, y+1/2'
'-z+1/2, x+1, -y+1'
'-z+1/2, -x+1, y+1/2'
'z+1/2, -x+1/2, -y+1'
'-x+3/4, -z+3/4, -y+3/4'
'-x+3/4, z+5/4, y+3/4'
'x+5/4, -z+5/4, y+3/4'
'x+3/4, z+5/4, -y+5/4'
'-x, -y, -z'
'-x, y, z-1/2'
'x-1/2, y, -z-1/2'
'x-1/2, -y, z'
'y-1/4, -x-3/4, -z-1/4'
'-y-1/4, -x-3/4, z-3/4'
'-y-1/4, x-1/4, -z-3/4'
'y-1/4, x-1/4, z-1/4'
'-y, -z, -x'
'y-1/2, z, -x-1/2'
'-y, z, x-1/2'
'y-1/2, -z, x'
'z-1/4, -y-3/4, -x-1/4'
'z-1/4, y-1/4, x-1/4'
'-z-1/4, y-1/4, -x-3/4'
'-z-1/4, -y-3/4, x-3/4'
'-z, -x, -y'
'z, -x-1/2, y-1/2'
'z, x-1/2, -y'
'-z, x, y-1/2'
'x-1/4, z-1/4, y-1/4'
'x-1/4, -z-3/4, -y-1/4'
'-x-3/4, z-3/4, -y-1/4'
'-x-1/4, -z-3/4, y-3/4'
'-x+1/2, -y+1/2, -z+1/2'
'-x+1/2, y+1/2, z'
'x, y+1/2, -z'
'x, -y+1/2, z+1/2'
'y+1/4, -x-1/4, -z+1/4'
'-y+1/4, -x-1/4, z-1/4'
'-y+1/4, x+1/4, -z-1/4'
'y+1/4, x+1/4, z+1/4'
'-y+1/2, -z+1/2, -x+1/2'
'y, z+1/2, -x'
'-y+1/2, z+1/2, x'
'y, -z+1/2, x+1/2'
'z+1/4, -y-1/4, -x+1/4'
'z+1/4, y+1/4, x+1/4'
'-z+1/4, y+1/4, -x-1/4'
'-z+1/4, -y-1/4, x-1/4'
'-z+1/2, -x+1/2, -y+1/2'
'z+1/2, -x, y'
'z+1/2, x, -y+1/2'
'-z+1/2, x+1/2, y'
'x+1/4, z+1/4, y+1/4'
'x+1/4, -z-1/4, -y+1/4'
'-x-1/4, z-1/4, -y+1/4'
'-x+1/4, -z-1/4, y-1/4'

_cell_length_a                          12.9051(2)
_cell_length_b                          12.9051(2)
_cell_length_c                          12.9051(2)
_cell_angle_alpha                       90
_cell_angle_beta                        90
_cell_angle_gamma                       90
_cell_volume                            2149.24(10)
_cell_formula_units_Z                   8
_cell_measurement_temperature           400(2)
_cell_measurement_reflns_used           25
_cell_measurement_theta_min             4.33
_cell_measurement_theta_max             39.99
_cell_measurement_wavelength            0.793

#----------------------------------------------------------------------------#
#                   CRYSTAL INFORMATION                                      #
#----------------------------------------------------------------------------#

_exptl_crystal_description              box-shaped
_exptl_crystal_colour                   'colourless'
_exptl_crystal_size_max                 2.35
_exptl_crystal_size_mid                 2.15
_exptl_crystal_size_min                 1.95
_exptl_crystal_density_diffrn           5.766
_exptl_crystal_density_method           'not measured'
_exptl_crystal_F_000                    3215

#----------------------------------------------------------------------------#
#                   ABSORPTION CORRECTION                                    #
#----------------------------------------------------------------------------#

_exptl_absorpt_coefficient_mu           0.034
_exptl_absorpt_correction_type          none

#----------------------------------------------------------------------------#
#                   DATA COLLECTION                                          #
#----------------------------------------------------------------------------#

_diffrn_ambient_temperature             400(2)
_diffrn_radiation_type                  neutron
_diffrn_radiation_wavelength            0.793
_diffrn_radiation_monochromator         'Ge 422'
_diffrn_radiation_probe                  'MLZ SR9B (hot source)'
_diffrn_detector_type                   CCD
_diffrn_measurement_device              'four-circle diffractometer'
_diffrn_measurement_device_type         'Huber Eulerian Cradle'
_diffrn_measurement_method
                                'rotation, \w-scans at 4 different \f positions'
_diffrn_standards_number                0
_diffrn_standards_interval_time         .
_diffrn_standards_interval_count        .
_diffrn_standards_decay_%               ?
_diffrn_reflns_av_R_equivalents         0.0433
_diffrn_reflns_av_unetI/netI            0.1
_diffrn_reflns_number                   645
_diffrn_reflns_limit_h_min              -20
_diffrn_reflns_limit_h_max              20
_diffrn_reflns_limit_k_min              -14
_diffrn_reflns_limit_k_max              14
_diffrn_reflns_limit_l_min              0
_diffrn_reflns_limit_l_max              12
_diffrn_reflns_theta_min                4.316
_diffrn_reflns_theta_max                40.017
_diffrn_reflns_theta_full               28.411
_diffrn_measured_fraction_theta_full
                                        1
_diffrn_measured_fraction_theta_max
                                        0.998
_diffrn_reflns_Laue_measured_fraction_full
                                        1
_diffrn_reflns_Laue_measured_fraction_max
                                        0.998
_diffrn_reflns_point_group_measured_fraction_full
                                        1
_diffrn_reflns_point_group_measured_fraction_max
                                        0.998
_reflns_Friedel_coverage                0
_reflns_number_total                    408
_reflns_number_gt                       267
_reflns_threshold_expression            'I > 2\s(I)'

#----------------------------------------------------------------------------#
#                   COMPUTER PROGRAMS USED                                   #
#----------------------------------------------------------------------------#

_computing_data_collection              'Bruker APEX2 (Bruker, 2012)'
_computing_cell_refinement              'Bruker APEX2 (Bruker, 2012)'
_computing_data_reduction               'Bruker APEX2 (Bruker, 2012)'
_computing_structure_solution           'SHELXL-2014/7 (Sheldrick, 2014)'
_computing_structure_refinement         'SHELXL (Sheldrick, 2015)'
_computing_molecular_graphics           'Ortep for Windows (Farrugia, 2012)'
_computing_publication_material
                                   'WinGX publication routines (Farrugia, 2012)'

#----------------------------------------------------------------------------#
#                   STRUCTURE SOLUTION                                       #
#----------------------------------------------------------------------------#


#----------------------------------------------------------------------------#
#                   REFINEMENT INFORMATION                                   #
#----------------------------------------------------------------------------#

_shelx_SHELXL_version_number            2014/7
_refine_ls_structure_factor_coef        Fsqd
_refine_ls_matrix_type                  full
_refine_ls_weighting_scheme             calc
_refine_ls_weighting_details
                                   'w=1/[\s^2^(Fo^2^)] where P=(Fo^2^+2Fc^2^)/3'
_refine_ls_hydrogen_treatment           undef
_refine_ls_extinction_method            'SHELXL-2014/7 (Sheldrick 2014'
_refine_ls_extinction_expression
                                    Fc^*^=kFc[1+0.001xFc^2^\l^3^/sin(2\q)]^-1/4^
_refine_ls_extinction_coef              0.0086(7)
_refine_ls_number_reflns                408
_refine_ls_number_parameters            32
_refine_ls_number_restraints            2
_refine_ls_number_constraints           0
_refine_ls_R_factor_all                 0.1174
_refine_ls_R_factor_gt                  0.0464
_refine_ls_wR_factor_ref                0.0653
_refine_ls_wR_factor_gt                 0.0479
_refine_ls_goodness_of_fit_ref          1.352
_refine_ls_restrained_S_all             1.349
_refine_ls_shift/su_max                 0.014
_refine_ls_shift/su_mean                0.002
_refine_diff_density_max                0.991
_refine_diff_density_min                -0.97
_refine_diff_density_rms                0.228

#----------------------------------------------------------------------------#
#                   CONSTRAINTS AND RESTRAINTS                               #
#----------------------------------------------------------------------------#


#----------------------------------------------------------------------------#
#                   ATOMIC TYPES, COORDINATES AND THERMAL PARAMETERS         #
#----------------------------------------------------------------------------#

loop_
    _atom_type_symbol
    _atom_type_description
    _atom_type_scat_dispersion_real
    _atom_type_scat_dispersion_imag
    _atom_type_scat_source
Li Li 0 0 'Neutron Data Booklet, ILL Grenoble, France (2003) ISBN 0-9704143-7-4'
O O 0 0 'Neutron Data Booklet, ILL Grenoble, France (2003) ISBN 0-9704143-7-4'
Ta Ta 0 0 'Neutron Data Booklet, ILL Grenoble, France (2003) ISBN 0-9704143-7-4'
Zr Zr 0 0 'Neutron Data Booklet, ILL Grenoble, France (2003) ISBN 0-9704143-7-4'
La La 0 0 'Neutron Data Booklet, ILL Grenoble, France (2003) ISBN 0-9704143-7-4'

loop_
    _atom_site_label
    _atom_site_type_symbol
    _atom_site_fract_x
    _atom_site_fract_y
    _atom_site_fract_z
    _atom_site_U_iso_or_equiv
    _atom_site_adp_type
    _atom_site_occupancy
    _atom_site_site_symmetry_order
    _atom_site_calc_flag
    _atom_site_refinement_flags_posn
    _atom_site_refinement_flags_adp
    _atom_site_refinement_flags_occupancy
    _atom_site_disorder_assembly
    _atom_site_disorder_group
La1 La 0.125 0 0.25 0.0098(3) Uani 0.994(7) 4 d S T . . .
Zr1 Zr 0 0 0 0.0075(2) Uani 0.454(3) 6 d S T P . .
Ta1 Ta 0 0 0 0.0075(2) Uani 0.546(3) 6 d S T P . .
O1 O 0.10333(6) 0.19801(7) 0.28031(7) 0.0148(2) Uani 1 1 d . . . . .
Li1 Li 0.375 0 0.25 0.051(4) Uani 0.644(6) 4 d S T P . .
Li2 Li 0.1495(8) 0.1754(11) 0.4363(11) 0.032(3) Uani 0.3451(14) 1 d . . P . .

loop_
    _atom_site_aniso_label
    _atom_site_aniso_U_11
    _atom_site_aniso_U_22
    _atom_site_aniso_U_33
    _atom_site_aniso_U_23
    _atom_site_aniso_U_13
    _atom_site_aniso_U_12
La1 0.0113(5) 0.0091(3) 0.0091(3) 0.0024(4) 0 0
Zr1 0.0075(2) 0.0075(2) 0.0075(2) -0.0004(3) -0.0004(3) -0.0004(3)
Ta1 0.0075(2) 0.0075(2) 0.0075(2) -0.0004(3) -0.0004(3) -0.0004(3)
O1 0.0114(4) 0.0169(4) 0.0161(4) 0.0023(3) 0.0008(3) 0.0003(3)
Li1 0.005(3) 0.074(6) 0.074(6) 0 0 0
Li2 0.038(8) 0.028(5) 0.031(6) -0.006(4) 0.021(6) -0.013(6)


#----------------------------------------------------------------------------#
#                   MOLECULAR GEOMETRY                                       #
#----------------------------------------------------------------------------#

_geom_special_details
;
 All esds (except the esd in the dihedral angle between two l.s. planes)
 are estimated using the full covariance matrix.  The cell esds are taken
 into account individually in the estimation of esds in distances, angles
 and torsion angles; correlations between esds in cell parameters are only
 used when they are defined by crystal symmetry.  An approximate (isotropic)
 treatment of cell esds is used for estimating esds involving l.s. planes.
;
loop_
    _geom_bond_atom_site_label_1
    _geom_bond_atom_site_label_2
    _geom_bond_distance
    _geom_bond_site_symmetry_2
    _geom_bond_publ_flag
La1 O1 2.4991(9) 17 ?
La1 O1 2.4991(9) 14 ?
La1 O1 2.4991(9) 13_545 ?
La1 O1 2.4991(9) 20 ?
La1 O1 2.6002(9) 2 ?
La1 O1 2.6002(9) 22_545 ?
La1 O1 2.6002(9) 21 ?
La1 O1 2.6002(9) . ?
La1 Li2 2.998(11) 81 ?
La1 Li2 2.998(11) 56 ?
La1 Li2 2.998(11) 83_545 ?
La1 Li2 2.998(11) 53_566 ?
Zr1 O1 2.0459(9) 69 ?
Zr1 O1 2.0459(9) 21 ?
Zr1 O1 2.0459(9) 62 ?
Zr1 O1 2.0459(9) 14 ?
Zr1 O1 2.0459(9) 56 ?
Zr1 O1 2.0459(9) 8 ?
Zr1 Li2 2.897(14) 69 ?
Zr1 Li2 2.897(14) 21 ?
Zr1 Li2 2.897(14) 62 ?
Zr1 Li2 2.897(14) 14 ?
Zr1 Li2 2.897(14) 56 ?
Zr1 Li2 2.897(14) 8 ?
O1 Li2 1.879(14) 22_545 ?
O1 Li1 1.9291(9) 9 ?
O1 Ta1 2.0459(9) 8 ?
O1 Zr1 2.0459(9) 8 ?
O1 Li2 2.112(10) 89 ?
O1 Li2 2.120(15) . ?
O1 Li2 2.316(12) 91_455 ?
O1 La1 2.4991(9) 9 ?
O1 Li2 2.653(13) 53_566 ?
O1 Li2 2.661(10) 79_556 ?
Li1 Li2 1.668(15) 83_545 ?
Li1 Li2 1.668(15) 81 ?
Li1 Li2 1.668(15) 7_554 ?
Li1 Li2 1.668(15) 6_545 ?
Li1 O1 1.9291(9) 64_666 ?
Li1 O1 1.9291(9) 20 ?
Li1 O1 1.9291(9) 17 ?
Li1 O1 1.9291(9) 63_656 ?
Li1 Li2 2.296(14) 63_656 ?
Li1 Li2 2.296(14) 64_666 ?
Li1 Li2 2.296(14) 17 ?
Li1 Li2 2.296(14) 20 ?
Li2 Li2 0.66(2) 22_545 ?
Li2 Li1 1.668(15) 5_545 ?
Li2 O1 1.879(14) 22_545 ?
Li2 O1 2.112(10) 81 ?
Li2 Li1 2.296(14) 9 ?
Li2 O1 2.316(12) 84 ?
Li2 Li2 2.53(3) 64_666 ?
Li2 Li2 2.53(3) 61_566 ?
Li2 O1 2.653(13) 79_556 ?
Li2 O1 2.661(10) 53_566 ?
Li2 Ta1 2.897(14) 8 ?

loop_
    _geom_angle_atom_site_label_1
    _geom_angle_atom_site_label_2
    _geom_angle_atom_site_label_3
    _geom_angle
    _geom_angle_site_symmetry_1
    _geom_angle_site_symmetry_3
    _geom_angle_publ_flag
O1 La1 O1 110.90(4) 17 14 ?
O1 La1 O1 158.39(4) 17 13_545 ?
O1 La1 O1 73.36(4) 14 13_545 ?
O1 La1 O1 73.36(4) 17 20 ?
O1 La1 O1 158.39(4) 14 20 ?
O1 La1 O1 110.90(4) 13_545 20 ?
O1 La1 O1 124.77(2) 17 2 ?
O1 La1 O1 95.58(3) 14 2 ?
O1 La1 O1 74.35(3) 13_545 2 ?
O1 La1 O1 66.56(4) 20 2 ?
O1 La1 O1 95.58(3) 17 22_545 ?
O1 La1 O1 124.77(2) 14 22_545 ?
O1 La1 O1 66.56(4) 13_545 22_545 ?
O1 La1 O1 74.35(3) 20 22_545 ?
O1 La1 O1 107.89(4) 2 22_545 ?
O1 La1 O1 74.35(3) 17 21 ?
O1 La1 O1 66.56(4) 14 21 ?
O1 La1 O1 124.77(2) 13_545 21 ?
O1 La1 O1 95.58(3) 20 21 ?
O1 La1 O1 73.49(4) 2 21 ?
O1 La1 O1 167.65(4) 22_545 21 ?
O1 La1 O1 66.56(4) 17 . ?
O1 La1 O1 74.35(3) 14 . ?
O1 La1 O1 95.58(3) 13_545 . ?
O1 La1 O1 124.77(2) 20 . ?
O1 La1 O1 167.65(4) 2 . ?
O1 La1 O1 73.49(4) 22_545 . ?
O1 La1 O1 107.89(4) 21 . ?
O1 La1 Li2 44.04(18) 17 81 ?
O1 La1 Li2 147.8(3) 14 81 ?
O1 La1 Li2 122.1(2) 13_545 81 ?
O1 La1 Li2 48.8(3) 20 81 ?
O1 La1 Li2 115.3(3) 2 81 ?
O1 La1 Li2 56.0(2) 22_545 81 ?
O1 La1 Li2 112.0(2) 21 81 ?
O1 La1 Li2 76.0(3) . 81 ?
O1 La1 Li2 147.8(3) 17 56 ?
O1 La1 Li2 44.04(18) 14 56 ?
O1 La1 Li2 48.8(3) 13_545 56 ?
O1 La1 Li2 122.1(2) 20 56 ?
O1 La1 Li2 56.0(2) 2 56 ?
O1 La1 Li2 115.3(3) 22_545 56 ?
O1 La1 Li2 76.0(3) 21 56 ?
O1 La1 Li2 112.0(2) . 56 ?
Li2 La1 Li2 167.1(4) 81 56 ?
O1 La1 Li2 48.8(3) 17 83_545 ?
O1 La1 Li2 122.1(2) 14 83_545 ?
O1 La1 Li2 147.8(3) 13_545 83_545 ?
O1 La1 Li2 44.04(18) 20 83_545 ?
O1 La1 Li2 76.0(3) 2 83_545 ?
O1 La1 Li2 112.0(2) 22_545 83_545 ?
O1 La1 Li2 56.0(2) 21 83_545 ?
O1 La1 Li2 115.3(3) . 83_545 ?
Li2 La1 Li2 61.6(6) 81 83_545 ?
Li2 La1 Li2 120.0(6) 56 83_545 ?
O1 La1 Li2 122.1(2) 17 53_566 ?
O1 La1 Li2 48.8(3) 14 53_566 ?
O1 La1 Li2 44.04(18) 13_545 53_566 ?
O1 La1 Li2 147.8(3) 20 53_566 ?
O1 La1 Li2 112.0(2) 2 53_566 ?
O1 La1 Li2 76.0(3) 22_545 53_566 ?
O1 La1 Li2 115.3(3) 21 53_566 ?
O1 La1 Li2 56.0(2) . 53_566 ?
Li2 La1 Li2 120.0(6) 81 53_566 ?
Li2 La1 Li2 61.6(6) 56 53_566 ?
Li2 La1 Li2 167.1(4) 83_545 53_566 ?
O1 Zr1 O1 180.00(7) 69 21 ?
O1 Zr1 O1 86.34(4) 69 62 ?
O1 Zr1 O1 93.66(4) 21 62 ?
O1 Zr1 O1 93.66(4) 69 14 ?
O1 Zr1 O1 86.34(4) 21 14 ?
O1 Zr1 O1 180.00(7) 62 14 ?
O1 Zr1 O1 86.34(4) 69 56 ?
O1 Zr1 O1 93.66(4) 21 56 ?
O1 Zr1 O1 86.34(4) 62 56 ?
O1 Zr1 O1 93.66(4) 14 56 ?
O1 Zr1 O1 93.66(4) 69 8 ?
O1 Zr1 O1 86.34(4) 21 8 ?
O1 Zr1 O1 93.66(4) 62 8 ?
O1 Zr1 O1 86.34(4) 14 8 ?
O1 Zr1 O1 180.00(7) 56 8 ?
O1 Zr1 Li2 47.0(2) 69 69 ?
O1 Zr1 Li2 133.0(2) 21 69 ?
O1 Zr1 Li2 92.9(2) 62 69 ?
O1 Zr1 Li2 87.1(2) 14 69 ?
O1 Zr1 Li2 133.2(2) 56 69 ?
O1 Zr1 Li2 46.8(2) 8 69 ?
O1 Zr1 Li2 133.0(2) 69 21 ?
O1 Zr1 Li2 47.0(2) 21 21 ?
O1 Zr1 Li2 87.1(2) 62 21 ?
O1 Zr1 Li2 92.9(2) 14 21 ?
O1 Zr1 Li2 46.8(2) 56 21 ?
O1 Zr1 Li2 133.2(2) 8 21 ?
Li2 Zr1 Li2 180.0(7) 69 21 ?
O1 Zr1 Li2 133.2(2) 69 62 ?
O1 Zr1 Li2 46.8(2) 21 62 ?
O1 Zr1 Li2 47.0(2) 62 62 ?
O1 Zr1 Li2 133.0(2) 14 62 ?
O1 Zr1 Li2 92.9(2) 56 62 ?
O1 Zr1 Li2 87.1(2) 8 62 ?
Li2 Zr1 Li2 119.92(2) 69 62 ?
Li2 Zr1 Li2 60.08(2) 21 62 ?
O1 Zr1 Li2 46.8(2) 69 14 ?
O1 Zr1 Li2 133.2(2) 21 14 ?
O1 Zr1 Li2 133.0(2) 62 14 ?
O1 Zr1 Li2 47.0(2) 14 14 ?
O1 Zr1 Li2 87.1(2) 56 14 ?
O1 Zr1 Li2 92.9(2) 8 14 ?
Li2 Zr1 Li2 60.08(2) 69 14 ?
Li2 Zr1 Li2 119.92(2) 21 14 ?
Li2 Zr1 Li2 180.0(7) 62 14 ?
O1 Zr1 Li2 92.9(2) 69 56 ?
O1 Zr1 Li2 87.1(2) 21 56 ?
O1 Zr1 Li2 133.2(2) 62 56 ?
O1 Zr1 Li2 46.8(2) 14 56 ?
O1 Zr1 Li2 47.0(2) 56 56 ?
O1 Zr1 Li2 133.0(2) 8 56 ?
Li2 Zr1 Li2 119.92(2) 69 56 ?
Li2 Zr1 Li2 60.08(2) 21 56 ?
Li2 Zr1 Li2 119.92(2) 62 56 ?
Li2 Zr1 Li2 60.08(2) 14 56 ?
O1 Zr1 Li2 87.1(2) 69 8 ?
O1 Zr1 Li2 92.9(2) 21 8 ?
O1 Zr1 Li2 46.8(2) 62 8 ?
O1 Zr1 Li2 133.2(2) 14 8 ?
O1 Zr1 Li2 133.0(2) 56 8 ?
O1 Zr1 Li2 47.0(2) 8 8 ?
Li2 Zr1 Li2 60.08(2) 69 8 ?
Li2 Zr1 Li2 119.92(2) 21 8 ?
Li2 Zr1 Li2 60.08(2) 62 8 ?
Li2 Zr1 Li2 119.92(2) 14 8 ?
Li2 Zr1 Li2 180.0(6) 56 8 ?
Li2 O1 Li1 51.9(4) 22_545 9 ?
Li2 O1 Ta1 103.6(3) 22_545 8 ?
Li1 O1 Ta1 130.28(5) 9 8 ?
Li2 O1 Zr1 103.6(3) 22_545 8 ?
Li1 O1 Zr1 130.28(5) 9 8 ?
Ta1 O1 Zr1 0 8 8 ?
Li2 O1 Li2 78.5(7) 22_545 89 ?
Li1 O1 Li2 48.5(5) 9 89 ?
Ta1 O1 Li2 88.3(4) 8 89 ?
Zr1 O1 Li2 88.3(4) 8 89 ?
Li2 O1 Li2 17.8(6) 22_545 . ?
Li1 O1 Li2 68.9(3) 9 . ?
Ta1 O1 Li2 88.1(3) 8 . ?
Zr1 O1 Li2 88.1(3) 8 . ?
Li2 O1 Li2 86.52(5) 89 . ?
Li2 O1 Li2 73.4(5) 22_545 91_455 ?
Li1 O1 Li2 45.1(3) 9 91_455 ?
Ta1 O1 Li2 175.4(3) 8 91_455 ?
Zr1 O1 Li2 175.4(3) 8 91_455 ?
Li2 O1 Li2 87.7(6) 89 91_455 ?
Li2 O1 Li2 89.4(6) . 91_455 ?
Li2 O1 La1 144.2(4) 22_545 9 ?
Li1 O1 La1 92.63(3) 9 9 ?
Ta1 O1 La1 104.61(4) 8 9 ?
Zr1 O1 La1 104.61(4) 8 9 ?
Li2 O1 La1 80.6(3) 89 9 ?
Li2 O1 La1 161.5(3) . 9 ?
Li2 O1 La1 76.9(4) 91_455 9 ?
Li2 O1 La1 94.2(4) 22_545 . ?
Li1 O1 La1 120.76(4) 9 . ?
Ta1 O1 La1 101.19(3) 8 . ?
Zr1 O1 La1 101.19(3) 8 . ?
Li2 O1 La1 169.2(5) 89 . ?
Li2 O1 La1 88.7(3) . . ?
Li2 O1 La1 82.6(2) 91_455 . ?
La1 O1 La1 101.57(3) 9 . ?
Li2 O1 Li2 77.5(5) 22_545 53_566 ?
Li1 O1 Li2 57.6(2) 9 53_566 ?
Ta1 O1 Li2 170.8(2) 8 53_566 ?
Zr1 O1 Li2 170.8(2) 8 53_566 ?
Li2 O1 Li2 100.9(4) 89 53_566 ?
Li2 O1 Li2 91.4(3) . 53_566 ?
Li2 O1 Li2 13.2(4) 91_455 53_566 ?
La1 O1 Li2 78.2(3) 9 53_566 ?
La1 O1 Li2 69.6(2) . 53_566 ?
Li2 O1 Li2 85.09(12) 22_545 79_556 ?
Li1 O1 Li2 57.4(4) 9 79_556 ?
Ta1 O1 Li2 80.8(3) 8 79_556 ?
Zr1 O1 Li2 80.8(3) 8 79_556 ?
Li2 O1 Li2 8.9(8) 89 79_556 ?
Li2 O1 Li2 91.1(5) . 79_556 ?
Li2 O1 Li2 95.4(3) 91_455 79_556 ?
La1 O1 Li2 78.1(2) 9 79_556 ?
La1 O1 Li2 178.0(4) . 79_556 ?
Li2 O1 Li2 108.4(4) 53_566 79_556 ?
Li2 Li1 Li2 134.1(8) 83_545 81 ?
Li2 Li1 Li2 98.8(3) 83_545 7_554 ?
Li2 Li1 Li2 98.8(3) 81 7_554 ?
Li2 Li1 Li2 98.8(3) 83_545 6_545 ?
Li2 Li1 Li2 98.8(3) 81 6_545 ?
Li2 Li1 Li2 134.1(8) 7_554 6_545 ?
Li2 Li1 O1 163.0(4) 83_545 64_666 ?
Li2 Li1 O1 62.5(4) 81 64_666 ?
Li2 Li1 O1 79.8(3) 7_554 64_666 ?
Li2 Li1 O1 71.5(5) 6_545 64_666 ?
Li2 Li1 O1 71.5(5) 83_545 20 ?
Li2 Li1 O1 79.8(3) 81 20 ?
Li2 Li1 O1 163.0(4) 7_554 20 ?
Li2 Li1 O1 62.5(4) 6_545 20 ?
O1 Li1 O1 113.65(3) 64_666 20 ?
Li2 Li1 O1 79.8(3) 83_545 17 ?
Li2 Li1 O1 71.5(5) 81 17 ?
Li2 Li1 O1 62.5(4) 7_554 17 ?
Li2 Li1 O1 163.0(4) 6_545 17 ?
O1 Li1 O1 113.65(3) 64_666 17 ?
O1 Li1 O1 101.39(5) 20 17 ?
Li2 Li1 O1 62.5(4) 83_545 63_656 ?
Li2 Li1 O1 163.0(4) 81 63_656 ?
Li2 Li1 O1 71.5(5) 7_554 63_656 ?
Li2 Li1 O1 79.8(3) 6_545 63_656 ?
O1 Li1 O1 101.39(5) 64_666 63_656 ?
O1 Li1 O1 113.65(3) 20 63_656 ?
O1 Li1 O1 113.65(3) 17 63_656 ?
Li2 Li1 Li2 6.1(8) 83_545 63_656 ?
Li2 Li1 Li2 136.5(5) 81 63_656 ?
Li2 Li1 Li2 92.7(6) 7_554 63_656 ?
Li2 Li1 Li2 102.9(6) 6_545 63_656 ?
O1 Li1 Li2 160.9(3) 64_666 63_656 ?
O1 Li1 Li2 77.5(4) 20 63_656 ?
O1 Li1 Li2 77.2(2) 17 63_656 ?
O1 Li1 Li2 59.5(3) 63_656 63_656 ?
Li2 Li1 Li2 136.5(5) 83_545 64_666 ?
Li2 Li1 Li2 6.1(8) 81 64_666 ?
Li2 Li1 Li2 102.9(6) 7_554 64_666 ?
Li2 Li1 Li2 92.7(6) 6_545 64_666 ?
O1 Li1 Li2 59.5(3) 64_666 64_666 ?
O1 Li1 Li2 77.2(2) 20 64_666 ?
O1 Li1 Li2 77.5(4) 17 64_666 ?
O1 Li1 Li2 160.9(3) 63_656 64_666 ?
Li2 Li1 Li2 139.7(6) 63_656 64_666 ?
Li2 Li1 Li2 102.9(6) 83_545 17 ?
Li2 Li1 Li2 92.7(6) 81 17 ?
Li2 Li1 Li2 6.1(8) 7_554 17 ?
Li2 Li1 Li2 136.5(5) 6_545 17 ?
O1 Li1 Li2 77.2(2) 64_666 17 ?
O1 Li1 Li2 160.9(3) 20 17 ?
O1 Li1 Li2 59.5(3) 17 17 ?
O1 Li1 Li2 77.5(4) 63_656 17 ?
Li2 Li1 Li2 96.82(19) 63_656 17 ?
Li2 Li1 Li2 96.82(19) 64_666 17 ?
Li2 Li1 Li2 92.7(6) 83_545 20 ?
Li2 Li1 Li2 102.9(6) 81 20 ?
Li2 Li1 Li2 136.5(5) 7_554 20 ?
Li2 Li1 Li2 6.1(8) 6_545 20 ?
O1 Li1 Li2 77.5(4) 64_666 20 ?
O1 Li1 Li2 59.5(3) 20 20 ?
O1 Li1 Li2 160.9(3) 17 20 ?
O1 Li1 Li2 77.2(2) 63_656 20 ?
Li2 Li1 Li2 96.82(19) 63_656 20 ?
Li2 Li1 Li2 96.82(19) 64_666 20 ?
Li2 Li1 Li2 139.7(6) 17 20 ?
Li2 Li2 Li1 158(3) 22_545 5_545 ?
Li2 Li2 O1 102(2) 22_545 22_545 ?
Li1 Li2 O1 65.6(6) 5_545 22_545 ?
Li2 Li2 O1 141(3) 22_545 81 ?
Li1 Li2 O1 60.0(3) 5_545 81 ?
O1 Li2 O1 107.9(5) 22_545 81 ?
Li2 Li2 O1 60(2) 22_545 . ?
Li1 Li2 O1 137.7(5) 5_545 . ?
O1 Li2 O1 102.0(4) 22_545 . ?
O1 Li2 O1 89.7(5) 81 . ?
Li2 Li2 Li1 16(2) 22_545 9 ?
Li1 Li2 Li1 170.6(7) 5_545 9 ?
O1 Li2 Li1 115.4(5) 22_545 9 ?
O1 Li2 Li1 125.9(8) 81 9 ?
O1 Li2 Li1 51.6(4) . 9 ?
Li2 Li2 O1 113.8(11) 22_545 84 ?
Li1 Li2 O1 55.1(4) 5_545 84 ?
O1 Li2 O1 100.1(7) 22_545 84 ?
O1 Li2 O1 84.7(4) 81 84 ?
O1 Li2 O1 157.8(7) . 84 ?
Li1 Li2 O1 116.4(4) 9 84 ?
Li2 Li2 Li2 150.2(4) 22_545 64_666 ?
Li1 Li2 Li2 40.62(14) 5_545 64_666 ?
O1 Li2 Li2 61.2(5) 22_545 64_666 ?
O1 Li2 Li2 46.7(3) 81 64_666 ?
O1 Li2 Li2 97.3(5) . 64_666 ?
Li1 Li2 Li2 148.6(6) 9 64_666 ?
O1 Li2 Li2 94.3(4) 84 64_666 ?
Li2 Li2 Li2 118(3) 22_545 61_566 ?
Li1 Li2 Li2 40.62(14) 5_545 61_566 ?
O1 Li2 Li2 54.8(7) 22_545 61_566 ?
O1 Li2 Li2 99.6(3) 81 61_566 ?
O1 Li2 Li2 156.7(8) . 61_566 ?
Li1 Li2 Li2 131.4(7) 9 61_566 ?
O1 Li2 Li2 45.3(2) 84 61_566 ?
Li2 Li2 Li2 74.7(4) 64_666 61_566 ?
Li2 Li2 O1 53.0(12) 22_545 79_556 ?
Li1 Li2 O1 128.8(5) 5_545 79_556 ?
O1 Li2 O1 147.2(5) 22_545 79_556 ?
O1 Li2 O1 104.3(5) 81 79_556 ?
O1 Li2 O1 84.4(5) . 79_556 ?
Li1 Li2 O1 45.2(2) 9 79_556 ?
O1 Li2 O1 76.3(3) 84 79_556 ?
Li2 Li2 O1 150.7(7) 64_666 79_556 ?
Li2 Li2 O1 113.5(5) 61_566 79_556 ?
Li2 Li2 O1 30(2) 22_545 53_566 ?
Li1 Li2 O1 128.7(8) 5_545 53_566 ?
O1 Li2 O1 80.2(4) 22_545 53_566 ?
O1 Li2 O1 170.8(8) 81 53_566 ?
O1 Li2 O1 84.2(4) . 53_566 ?
Li1 Li2 O1 45.06(19) 9 53_566 ?
O1 Li2 O1 98.5(4) 84 53_566 ?
Li2 Li2 O1 140.9(7) 64_666 53_566 ?
Li2 Li2 O1 88.6(7) 61_566 53_566 ?
O1 Li2 O1 68.4(3) 79_556 53_566 ?
Li2 Li2 Ta1 100(3) 22_545 8 ?
Li1 Li2 Ta1 101.0(4) 5_545 8 ?
O1 Li2 Ta1 114.0(4) 22_545 8 ?
O1 Li2 Ta1 44.9(3) 81 8 ?
O1 Li2 Ta1 44.9(3) . 8 ?
Li1 Li2 Ta1 87.2(5) 9 8 ?
O1 Li2 Ta1 124.7(4) 84 8 ?
Li2 Li2 Ta1 68.9(4) 64_666 8 ?
Li2 Li2 Ta1 141.4(4) 61_566 8 ?
O1 Li2 Ta1 93.4(5) 79_556 8 ?
O1 Li2 Ta1 128.2(6) 53_566 8 ?


# END of CIF

_publcif_info_exptl_table_max_cols 5
_publcif_info_exptl_table_use_headnotes n

loop_
_publcif_info_datablock.id
_publcif_info_datablock.publ_exptl
_publcif_info_datablock.publ_geom
_publcif_info_datablock.structure
'{2a7b41d4-0359-4bbc-a874-299800bc80af}' y y y
'{2b5d018f-b687-490b-8fc5-91bfc4db64dd}' y y y
'{8374bcec-5df8-415a-87e0-9a2a893c5a7e}' y y y
'{b224491f-7177-4387-9ff5-7c5e109b8f67}' y y y
'{77501174-3d3f-4621-8227-f5313d8b7090}' ? ? ?


loop_
_publcif_info_exptl_table_extra_item
sin_theta_over_lambda_max

loop_
_publcif_info_exptl_table_header_item
Datablock_name

loop_
_publcif_info_tables.block_id
_publcif_info_tables.reference_item
"{77501174-3d3f-4621-8227-f5313d8b7090}" "_publcif_info_datablock.publ_exptl"

loop_
_publcif_info_cif.paper_type
 CB


_publcif_funding_html
;
;
