# Supplementary material for: Single-crystal neutron and X-ray diffraction study of garnet-type solid-state electrolyte Li6La3ZrTaO12: an in situ temperature-dependence investigation (2.5 ≤ T ≤ 873 K)
Source: Acta Crystallogr B Struct Sci Cryst Eng Mater. 2021 Jan 26;77(Pt 1):123–30. doi: 10.1107/S2052520620016145 (PMC7941284; doi:10.1107/S2052520620016145)
Supplement: Supplementary file 2 [file b-77-00123-2.5Ksup2.hkl]

#
# h,k,l, Fc-squared, Fo-squared, sigma(Fo-squared), status flag
#
data_2.5K
_shelx_title ' LZZO:Ta 1.0/ Zr1.0 Probe Einkristall Berlin/ T = 2.5K'
_shelx_refln_list_code          4
_shelx_F_calc_maximum      329.66
_exptl_crystal_F_000      3215.18
_reflns_d_resolution_high  0.6169

loop_
 _space_group_symop_operation_xyz
 'x, y, z'
 'x, -y, -z+1/2'
 '-x+1/2, -y, z+1/2'
 '-x+1/2, y, -z'
 '-y+1/4, x+3/4, z+1/4'
 'y+1/4, x+3/4, -z+3/4'
 'y+1/4, -x+1/4, z+3/4'
 '-y+1/4, -x+1/4, -z+1/4'
 'y, z, x'
 '-y+1/2, -z, x+1/2'
 'y, -z, -x+1/2'
 '-y+1/2, z, -x'
 '-z+1/4, y+3/4, x+1/4'
 '-z+1/4, -y+1/4, -x+1/4'
 'z+1/4, -y+1/4, x+3/4'
 'z+1/4, y+3/4, -x+3/4'
 'z, x, y'
 '-z, x+1/2, -y+1/2'
 '-z, -x+1/2, y'
 'z, -x, -y+1/2'
 '-x+1/4, -z+1/4, -y+1/4'
 '-x+1/4, z+3/4, y+1/4'
 'x+3/4, -z+3/4, y+1/4'
 'x+1/4, z+3/4, -y+3/4'
 'x+1/2, y+1/2, z+1/2'
 'x+1/2, -y+1/2, -z+1'
 '-x+1, -y+1/2, z+1'
 '-x+1, y+1/2, -z+1/2'
 '-y+3/4, x+5/4, z+3/4'
 'y+3/4, x+5/4, -z+5/4'
 'y+3/4, -x+3/4, z+5/4'
 '-y+3/4, -x+3/4, -z+3/4'
 'y+1/2, z+1/2, x+1/2'
 '-y+1, -z+1/2, x+1'
 'y+1/2, -z+1/2, -x+1'
 '-y+1, z+1/2, -x+1/2'
 '-z+3/4, y+5/4, x+3/4'
 '-z+3/4, -y+3/4, -x+3/4'
 'z+3/4, -y+3/4, x+5/4'
 'z+3/4, y+5/4, -x+5/4'
 'z+1/2, x+1/2, y+1/2'
 '-z+1/2, x+1, -y+1'
 '-z+1/2, -x+1, y+1/2'
 'z+1/2, -x+1/2, -y+1'
 '-x+3/4, -z+3/4, -y+3/4'
 '-x+3/4, z+5/4, y+3/4'
 'x+5/4, -z+5/4, y+3/4'
 'x+3/4, z+5/4, -y+5/4'
 '-x, -y, -z'
 '-x, y, z-1/2'
 'x-1/2, y, -z-1/2'
 'x-1/2, -y, z'
 'y-1/4, -x-3/4, -z-1/4'
 '-y-1/4, -x-3/4, z-3/4'
 '-y-1/4, x-1/4, -z-3/4'
 'y-1/4, x-1/4, z-1/4'
 '-y, -z, -x'
 'y-1/2, z, -x-1/2'
 '-y, z, x-1/2'
 'y-1/2, -z, x'
 'z-1/4, -y-3/4, -x-1/4'
 'z-1/4, y-1/4, x-1/4'
 '-z-1/4, y-1/4, -x-3/4'
 '-z-1/4, -y-3/4, x-3/4'
 '-z, -x, -y'
 'z, -x-1/2, y-1/2'
 'z, x-1/2, -y'
 '-z, x, y-1/2'
 'x-1/4, z-1/4, y-1/4'
 'x-1/4, -z-3/4, -y-1/4'
 '-x-3/4, z-3/4, -y-1/4'
 '-x-1/4, -z-3/4, y-3/4'
 '-x+1/2, -y+1/2, -z+1/2'
 '-x+1/2, y+1/2, z'
 'x, y+1/2, -z'
 'x, -y+1/2, z+1/2'
 'y+1/4, -x-1/4, -z+1/4'
 '-y+1/4, -x-1/4, z-1/4'
 '-y+1/4, x+1/4, -z-1/4'
 'y+1/4, x+1/4, z+1/4'
 '-y+1/2, -z+1/2, -x+1/2'
 'y, z+1/2, -x'
 '-y+1/2, z+1/2, x'
 'y, -z+1/2, x+1/2'
 'z+1/4, -y-1/4, -x+1/4'
 'z+1/4, y+1/4, x+1/4'
 '-z+1/4, y+1/4, -x-1/4'
 '-z+1/4, -y-1/4, x-1/4'
 '-z+1/2, -x+1/2, -y+1/2'
 'z+1/2, -x, y'
 'z+1/2, x, -y+1/2'
 '-z+1/2, x+1/2, y'
 'x+1/4, z+1/4, y+1/4'
 'x+1/4, -z-1/4, -y+1/4'
 '-x-1/4, z-1/4, -y+1/4'
 '-x+1/4, -z-1/4, y-1/4'

_cell_length_a    12.8511
_cell_length_b    12.8511
_cell_length_c    12.8511
_cell_angle_alpha  90.000
_cell_angle_beta   90.000
_cell_angle_gamma  90.000

_shelx_F_squared_multiplier     1.000

loop_
 _refln_index_h
 _refln_index_k
 _refln_index_l
 _refln_F_squared_calc
 _refln_F_squared_meas
 _refln_F_squared_sigma
 _refln_observed_status
   1   1   2       6917.03       6770.23       220.31 o
   0   2   2      13006.28      13136.16       741.59 o
   1   2   3       2933.22       3009.31       266.62 o
   2   3   3      12349.14      12484.52       714.96 o
   0   0   4      45226.20      45383.73       628.50 o
   0   2   4       7565.70       7686.93       304.05 o
   2   2   4         32.99        -19.14       369.02 o
   1   3   4      16557.27      16496.16      1173.62 o
   0   4   4       4186.93       4378.34       267.92 o
   4   4   4      19066.21      19520.04       953.07 o
   1   2   5      26634.28      26741.13       939.49 o
   2   3   5      31427.02      32160.59      2249.61 o
   1   4   5        538.06        646.25       333.79 o
   3   4   5       2785.78       2992.08        73.67 o
   2   5   5      27415.80      28393.06      2028.04 o
   1   1   6      57419.26      57953.09       663.56 o
   0   2   6      23211.87      23303.47       919.06 o
   1   3   6        229.53        233.13       319.36 o
   3   3   6       1102.61       1174.87        77.09 o
   0   4   6      52042.21      52100.02      2478.60 o
   2   4   6      56184.38      56535.05      3420.70 o
   1   5   6      10290.37      10446.42       635.59 o
   3   5   6          8.23        809.14       379.58 o
   5   5   6      15507.22      14823.68      1353.48 o
   0   6   6       1118.82       1469.11       250.54 o
   4   6   6      23025.13      22885.98      1478.38 o
   1   2   7       2910.67       2840.02        67.87 o
   2   3   7        221.12        473.62       275.66 o
   1   4   7       3729.69       3713.30       145.62 o
   3   4   7       4196.78       4134.07       231.06 o
   2   5   7        123.78        509.54       270.20 o
   4   5   7      17954.38      18263.08       385.39 o
   1   6   7       2690.08       2527.21       262.75 o
   3   6   7       2911.02       2894.60       402.62 o
   5   6   7      32458.51      32646.89      1880.29 o
   2   7   7      16537.43      16971.72      1220.16 o
   6   7   7       4275.83       4073.37       168.64 o
   0   0   8      57159.71      55841.39       907.68 o
   0   2   8      11420.14      11668.82       665.24 o
   2   2   8      23350.43      22582.76       286.14 o
   1   3   8        210.28         12.77       311.80 o
   0   4   8      37604.61      37688.77       862.81 o
   2   4   8       1950.07       2028.85       355.77 o
   4   4   8      24873.92      25651.66      1409.72 o
   1   5   8      11743.75      12369.02       353.11 o
   3   5   8      32669.52      32317.31      1367.83 o
   0   6   8        338.83        500.34       435.41 o
   2   6   8         98.33        212.72       382.90 o
   4   6   8       4997.17       5053.53       182.81 o
   6   6   8         27.18        371.09       411.50 o
   1   7   8       2983.60       3008.49       276.11 o
   3   7   8       4761.13       4501.56       203.52 o
   5   7   8       1006.62        788.29       411.74 o
   0   8   8      39303.36      39830.52      2853.70 o
   4   8   8      16155.71      15958.55      1111.22 o
   8   8   8      63111.18      63767.92      3910.88 o
   1   2   9       2555.55       2392.14       149.91 o
   2   3   9       8928.84       8413.86       223.59 o
   1   4   9      27958.83      27611.75      1045.63 o
   3   4   9       7002.59       7273.79       172.03 o
   2   5   9       5474.29       5183.56       391.84 o
   4   5   9       1303.50       1431.07       571.36 o
   1   6   9      16064.17      16594.68       398.39 o
   3   6   9       7549.47       7315.71       455.10 o
   5   6   9       9231.02       8848.88       814.73 o
   2   7   9        379.86        248.04       364.07 o
   4   7   9         28.99         96.76       337.07 o
   6   7   9      20458.61      20682.46       471.05 o
   1   8   9      17382.95      17212.50       783.75 o
   3   8   9       1451.83       1051.26       255.61 o
   5   8   9       5720.51       5507.97       281.12 o
   7   8   9        983.45       1263.32       194.04 o
   2   9   9      19883.71      19732.84      1711.38 o
   6   9   9      15986.75      16434.52       814.74 o
   1   1  10       2891.41       2927.95       161.43 o
   0   2  10      27445.67      27314.49       440.07 o
   1   3  10       2584.36       2817.94       124.44 o
   3   3  10       8170.51       8436.10       266.71 o
   0   4  10      27967.31      27675.18       500.05 o
   2   4  10      40847.33      40694.65       495.09 o
   1   5  10      31850.89      31657.88       443.86 o
   3   5  10      10223.20      10404.12       350.41 o
   5   5  10       4436.89       4484.71       129.55 o
   0   6  10       1534.06       1595.81       238.29 o
   2   6  10      10787.59      10752.93       334.31 o
   4   6  10      21095.98      20769.84      1170.77 o
   1   7  10      11990.86      12043.47       278.40 o
   3   7  10       1597.34       1596.01       149.54 o
   5   7  10        220.63        293.64       362.79 o
   7   7  10        728.71        102.28       469.84 o
   0   8  10       3496.17       3317.80       318.03 o
   2   8  10       4476.66       4287.55       219.74 o
   4   8  10      42027.20      41940.19      1971.40 o
   6   8  10       6250.42       6131.61       203.06 o
   1   9  10       5093.51       5297.37       236.81 o
   3   9  10          6.03         74.43       425.29 o
   5   9  10        137.27        755.17       694.54 o
   7   9  10      12284.58      12032.80       930.05 o
   9   9  10      28200.06      26852.80      1566.07 o
   0  10  10      83670.05      83275.47      5766.44 o
   4  10  10      57278.11      58095.45      3181.97 o
   8  10  10       1948.62       1789.66       766.08 o
   1   2  11      14422.91      14786.57       385.55 o
   2   3  11       3762.30       3806.57       199.12 o
   1   4  11       5939.11       5579.75       415.55 o
   3   4  11       1238.07       1529.01       146.88 o
   2   5  11       1680.26       2026.10       122.41 o
   4   5  11        908.48         31.98       481.90 o
   1   6  11        571.84        482.48       208.76 o
   3   6  11      64879.09      65689.94      3263.83 o
   5   6  11       4147.32       4314.87       419.08 o
   2   7  11      14338.64      14203.28       413.16 o
   4   7  11      27375.69      27085.30      1269.29 o
   6   7  11       3764.09       3588.99       258.64 o
   1   8  11       2080.05       2419.35       324.08 o
   3   8  11        230.33       -167.03       427.69 o
   5   8  11       9059.15       9206.60       969.01 o
   7   8  11       5464.30       6051.48       235.26 o
   2   9  11      12696.99      12359.09       771.09 o
   4   9  11       8780.36       9319.83       304.49 o
   6   9  11       3898.45       3893.77       267.44 o
   8   9  11       1955.48       1969.17       777.84 o
   1  10  11       3808.76       4307.49       274.13 o
   3  10  11       1297.77        772.42       692.40 o
   5  10  11         61.18       -188.22       303.06 o
   7  10  11       6461.27       6412.08       371.11 o
   9  10  11      23616.51      23517.15      1668.16 o
   2  11  11         23.86         56.35       143.54 o
   6  11  11       1749.62       1829.57       292.29 o
  10  11  11      18917.46      18438.87       919.16 o
   0   0  12       2273.48       2464.22       110.91 o
   0   2  12       9494.70       9248.51       428.56 o
   2   2  12      49414.91      48973.56       475.67 o
   1   3  12      12517.02      11922.38       381.37 o
   0   4  12      11706.36      12165.45       321.04 o
   2   4  12         27.14        -43.60        94.63 o
   4   4  12       1218.99       1590.72       269.02 o
   1   5  12        279.36        -85.13       108.54 o
   3   5  12      15642.73      15578.66      1065.92 o
   0   6  12       3354.10       3197.51       201.50 o
   2   6  12       6572.77       6364.58       189.67 o
   4   6  12       2000.53       1843.39       287.08 o
   6   6  12      25189.03      24883.37      1437.05 o
   1   7  12        111.52        433.93       422.23 o
   3   7  12      15638.12      15995.50       428.02 o
   5   7  12       1220.40       -236.81       841.65 o
   0   8  12      26505.79      27121.65      2211.83 o
   2   8  12       9190.02       8572.77       310.13 o
   4   8  12        212.05        878.71       729.78 o
   6   8  12      14233.53      13975.34      1096.97 o
   8   8  12      37933.16      38120.52      2500.57 o
   1   9  12       3813.17       3713.44       331.37 o
   3   9  12       5515.73       5750.48       465.96 o
   5   9  12       2420.79       2591.64       206.06 o
   7   9  12       6219.35       5982.60       246.77 o
   0  10  12       5142.82       5409.76       233.49 o
   2  10  12      45464.47      46073.21      2412.68 o
   4  10  12         49.75         42.53       314.75 o
   6  10  12      40171.23      39187.11      2272.21 o
   8  10  12       2197.12       3274.28       568.63 o
  10  10  12        798.09        177.89       789.31 o
   1  11  12      17880.85      17548.78       735.55 o
   3  11  12        486.80       1035.77       666.38 o
   5  11  12        645.98        181.03       765.67 o
   7  11  12        831.26       1998.57       889.56 o
   9  11  12       1692.01       2324.83       808.03 o
   0  12  12      12008.97      12358.79       329.12 o
   4  12  12      13620.63      13433.15       585.12 o
   8  12  12       7655.94       7840.45       357.61 o
   1   2  13         52.45         52.11       283.92 o
   2   3  13       8986.47       8981.87       311.92 o
   1   4  13        506.35       -116.06       454.65 o
   3   4  13       6560.85       6433.07       176.70 o
   2   5  13       5150.62       5039.78       183.79 o
   4   5  13       4158.82       4308.77       294.64 o
   1   6  13        523.34       1910.17       698.48 o
   3   6  13        476.67        819.74       850.61 o
   5   6  13       5998.98       6167.73       238.86 o
   2   7  13       8466.34       8467.97       285.96 o
   4   7  13       5335.03       5253.56       343.38 o
   6   7  13       7932.94       8181.28       436.04 o
   1   8  13       1035.99       1793.75       448.63 o
   3   8  13       3947.62       4003.07       235.32 o
   5   8  13       5680.33       6028.11       251.39 o
   7   8  13      12686.64      13414.27       365.67 o
   2   9  13        548.56        967.82       554.71 o
   4   9  13        575.69       1508.77       713.39 o
   6   9  13      10524.32      10696.61       301.92 o
   8   9  13        189.79        547.80       891.38 o
   1  10  13       9556.52       9695.39       296.74 o
   3  10  13       3907.44       3428.87       233.97 o
   5  10  13        754.55       1905.60       836.16 o
   7  10  13        997.55        694.87       319.73 o
   9  10  13       2913.72       2506.36       636.53 o
   2  11  13      13472.85      12991.76       374.63 o
   4  11  13       8155.44       7985.64       321.79 o
   6  11  13         86.74        255.22       311.59 o
   1  12  13       3950.45       4121.77       406.25 o
   3  12  13      14223.46      14074.49       455.96 o
   5  12  13       1559.15       2202.26       532.20 o
   7  12  13       9624.52       9171.50       797.05 o
   9  12  13      10233.67      10757.43       923.96 o
   2  13  13       8751.16       8552.75       793.56 o
   6  13  13      37509.75      36244.36       799.66 o
   1   1  14       6083.83       6391.94       185.62 o
   0   2  14      19742.13      19546.88       446.10 o
   1   3  14      12046.58      11955.19       317.00 o
   3   3  14        439.49        458.80       665.31 o
   0   4  14       9072.84       8855.43       317.70 o
   2   4  14      71388.03      72237.84      1065.58 o
   1   5  14       1045.35        429.68       777.26 o
   3   5  14       7532.48       7548.18       369.75 o
   5   5  14       2156.67       1837.35       423.56 o
   0   6  14        111.96        -69.13       114.86 o
   2   6  14       4883.77       4725.81       324.12 o
   4   6  14      14686.09      14454.54       365.99 o
   1   7  14       7285.57       6990.89       447.34 o
   3   7  14       4660.01       5008.83       224.17 o
   5   7  14        322.99       1531.21       726.77 o
   7   7  14      37190.02      34918.84      1113.28 o
   0   8  14      15222.21      15124.16       407.59 o
   2   8  14       1748.87       2136.10       255.07 o
   4   8  14       9126.00       9423.20       577.84 o
   6   8  14       4501.03       4811.26      1339.80 o
   1   9  14        341.94         57.46       117.05 o
   3   9  14      15248.74      15296.66       970.80 o
   5   9  14      12156.80      12097.83       583.20 o
   7   9  14       2292.00       1883.59       693.78 o
   9   9  14       4943.99       5035.85       469.93 o
   0  10  14       7068.73       6818.73       621.29 o
   2  10  14         71.91       1128.27       894.32 o
   4  10  14       5137.44       5396.29       324.90 o
   6  10  14       7922.09       8052.21       285.48 o
   1  11  14       8394.31       8359.13       339.66 o
   3  11  14        803.33       -469.77       825.56 o
   5  11  14      14745.50      14624.25       708.57 o
   0  12  14      21565.94      21246.66      1453.92 o
   2  12  14       3943.74       4439.60       714.62 o
   6  12  14      32348.06      31935.87       774.80 o
   8  12  14      22006.48      21139.95      1013.41 o
   3  13  14      13099.61      13866.62      1163.17 o
   7  13  14       5478.28       5321.05       763.06 o
   4  14  14       9597.35       9752.77       764.55 o
   1   2  15      19150.93      19722.65       530.69 o
   2   3  15      31688.94      32221.01       547.23 o
   1   4  15       1217.20        411.70       629.29 o
   3   4  15        210.24        419.13       560.62 o
   2   5  15        789.76       1084.55       591.28 o
   4   5  15       3210.98       3126.35       270.52 o
   1   6  15       1409.43       2183.99       506.16 o
   3   6  15      10859.72      10967.06       539.94 o
   5   6  15       2953.35       2142.96       721.82 o
   2   7  15      17015.34      16884.20       390.57 o
   4   7  15        520.00       1661.80       752.65 o
   6   7  15       9944.90       9734.05       329.70 o
   1   8  15      22341.11      23287.71      1872.32 o
   3   8  15       1002.66        475.35       881.43 o
   5   8  15       5831.69       5226.67       336.16 o
   7   8  15       5805.34       5604.67       284.55 o
   2   9  15          2.52       -282.82       892.04 o
   4   9  15       1072.46       1347.34       879.39 o
   6   9  15      17325.69      17189.70      1003.35 o
   1  10  15      11577.72      11095.10       329.53 o
   3  10  15      14504.99      14569.39       763.83 o
   5  10  15       3982.31       4379.25       768.30 o
   6  11  15       5829.91       5680.33       966.89 o
   8  11  15       3966.71       4049.18       661.47 o
   1  12  15       2363.16       1658.68       739.80 o
   5  12  15      11888.75      11750.80       875.98 o
   6  13  15       5409.82       4685.35       489.42 o
   0   0  16      10706.21      10908.95       492.39 o
   0   2  16      20141.36      20866.93      1128.19 o
   2   2  16          2.75         13.82       265.81 o
   1   3  16       4654.66       4494.14       276.25 o
   0   4  16      22215.53      22101.09       515.51 o
   2   4  16      32322.07      32113.21       540.58 o
   4   4  16          3.53         68.05       752.76 o
   1   5  16       7350.55       7643.35       255.48 o
   3   5  16        876.84       1434.17       781.02 o
   0   6  16       2238.30       2031.18       817.82 o
   2   6  16       1930.18       1897.16       858.85 o
   4   6  16      10448.50      10875.21       319.01 o
   6   6  16      13523.35      13438.06       619.15 o
   1   7  16       9679.87       9641.25       315.49 o
   3   7  16       4221.77       4590.32       519.25 o
   5   7  16       4540.35       4229.57       289.48 o
   0   8  16     108673.52     109593.35      1074.54 o
   2   8  16         36.60        272.21       844.27 o
   4   8  16      14639.81      14583.71       369.41 o
   8   8  16      96652.60      98545.47      4573.24 o
   1   9  16       1472.46       1104.24       752.16 o
   3   9  16       3908.88       3537.70       390.55 o
   2  10  16      10543.08      11357.31       812.85 o
   6  10  16       4398.25       5407.27      1475.94 o
   5  11  16       6808.61       7065.79       422.01 o
   7  11  16       8192.52       8232.36       412.08 o
   0  12  16      46386.04      46883.12       906.44 o
   2  12  16      11304.13      12021.07      1241.02 o
   3  13  16       5281.74       6385.56       840.11 o
   1   2  17        104.08        719.98       859.30 o
   2   3  17       3598.49       3787.63       312.80 o
   1   4  17       1610.51       2516.82       857.08 o
   3   4  17       4423.05       4978.59       324.78 o
   2   5  17        423.14       1022.78       895.07 o
   4   5  17      14837.89      14522.54       398.19 o
   1   6  17       1262.98       2025.10       811.53 o
   3   6  17       9507.58       9187.61       292.50 o
   5   6  17       9441.44       9786.60       428.04 o
   2   7  17       4254.88       4383.48       636.22 o
   4   7  17       7396.92       7696.57       348.68 o
   6   7  17      15276.16      15430.02       456.32 o
   3   8  17       6906.02       6517.67       356.99 o
   2   9  17       7653.95       7505.68       422.77 o
   3  10  17       6680.98       7051.16       511.00 o
   5  10  17       6405.27       5889.00       369.37 o
   1   1  18       4655.93       4840.98       328.39 o
   0   2  18        180.45        353.14       814.77 o
   1   3  18       4784.01       4609.35       503.18 o
   3   3  18      22758.61      21669.50       583.90 o
   0   4  18       4678.15       3688.48       516.46 o
   2   4  18      10605.54      10543.39       274.87 o
   0   6  18       7252.59       7509.68       347.77 o
   2   6  18       2434.66       1690.20       580.06 o
   4   6  18      20779.16      20917.42       602.68 o
   1   7  18       4214.32       4152.62       506.54 o
   3   7  18      11943.06      11982.22      1246.91 o
   5   7  18       8627.94       8237.51       450.94 o
   2   8  18       4428.05       5028.02      1026.62 o
   4   8  18      20136.28      20257.63       501.04 o
   6   8  18      14939.07      14123.86       387.63 o
   5   9  18       3915.12       2832.55       724.19 o
   0  10  18      18558.96      18271.28       738.64 o
   2  10  18      19424.85      19117.36       902.31 o
   2   3  19      12593.34      12226.06       579.58 o
   1   4  19       1374.24        978.08       819.65 o
   2   5  19        776.82        350.58       970.00 o
   1   6  19      27111.34      27553.27      1686.09 o
   3   6  19       3310.34       2659.66       495.40 o
   2   7  19       8854.40       9436.42       520.42 o
   3   8  19       6534.81       6321.27      1199.97 o
   0   0  20     106409.73     106446.30      6749.60 o
   0   2  20      36402.10      36589.75       825.52 o
   2   2  20      45402.81      47928.06       843.23 o
   0   4  20      17252.67      17768.53       451.37 o
   2   4  20       2545.66       2365.14       717.14 o
   4   4  20       6428.26       6558.79       766.73 o
   1   5  20       3593.52       3538.90       519.26 o
                                                
