# Supplementary material for: Single-crystal neutron and X-ray diffraction study of garnet-type solid-state electrolyte Li6La3ZrTaO12: an in situ temperature-dependence investigation (2.5 ≤ T ≤ 873 K)
Source: Acta Crystallogr B Struct Sci Cryst Eng Mater. 2021 Jan 26;77(Pt 1):123–30. doi: 10.1107/S2052520620016145 (PMC7941284; doi:10.1107/S2052520620016145)
Supplement: Supplementary file 3 [file b-77-00123-200Ksup3.hkl]

#
# h,k,l, Fc-squared, Fo-squared, sigma(Fo-squared), status flag
#
data_200K
_shelx_title ' LZZO:Ta 1.0/ Zr1.0 Probe Einkristall Berlin/ T = 200 K'
_shelx_refln_list_code          4
_shelx_F_calc_maximum      310.53
_exptl_crystal_F_000      3215.18
_reflns_d_resolution_high  0.6173

loop_
 _space_group_symop_operation_xyz
 'x, y, z'
 'x, -y, -z+1/2'
 '-x+1/2, -y, z+1/2'
 '-x+1/2, y, -z'
 '-y+1/4, x+3/4, z+1/4'
 'y+1/4, x+3/4, -z+3/4'
 'y+1/4, -x+1/4, z+3/4'
 '-y+1/4, -x+1/4, -z+1/4'
 'y, z, x'
 '-y+1/2, -z, x+1/2'
 'y, -z, -x+1/2'
 '-y+1/2, z, -x'
 '-z+1/4, y+3/4, x+1/4'
 '-z+1/4, -y+1/4, -x+1/4'
 'z+1/4, -y+1/4, x+3/4'
 'z+1/4, y+3/4, -x+3/4'
 'z, x, y'
 '-z, x+1/2, -y+1/2'
 '-z, -x+1/2, y'
 'z, -x, -y+1/2'
 '-x+1/4, -z+1/4, -y+1/4'
 '-x+1/4, z+3/4, y+1/4'
 'x+3/4, -z+3/4, y+1/4'
 'x+1/4, z+3/4, -y+3/4'
 'x+1/2, y+1/2, z+1/2'
 'x+1/2, -y+1/2, -z+1'
 '-x+1, -y+1/2, z+1'
 '-x+1, y+1/2, -z+1/2'
 '-y+3/4, x+5/4, z+3/4'
 'y+3/4, x+5/4, -z+5/4'
 'y+3/4, -x+3/4, z+5/4'
 '-y+3/4, -x+3/4, -z+3/4'
 'y+1/2, z+1/2, x+1/2'
 '-y+1, -z+1/2, x+1'
 'y+1/2, -z+1/2, -x+1'
 '-y+1, z+1/2, -x+1/2'
 '-z+3/4, y+5/4, x+3/4'
 '-z+3/4, -y+3/4, -x+3/4'
 'z+3/4, -y+3/4, x+5/4'
 'z+3/4, y+5/4, -x+5/4'
 'z+1/2, x+1/2, y+1/2'
 '-z+1/2, x+1, -y+1'
 '-z+1/2, -x+1, y+1/2'
 'z+1/2, -x+1/2, -y+1'
 '-x+3/4, -z+3/4, -y+3/4'
 '-x+3/4, z+5/4, y+3/4'
 'x+5/4, -z+5/4, y+3/4'
 'x+3/4, z+5/4, -y+5/4'
 '-x, -y, -z'
 '-x, y, z-1/2'
 'x-1/2, y, -z-1/2'
 'x-1/2, -y, z'
 'y-1/4, -x-3/4, -z-1/4'
 '-y-1/4, -x-3/4, z-3/4'
 '-y-1/4, x-1/4, -z-3/4'
 'y-1/4, x-1/4, z-1/4'
 '-y, -z, -x'
 'y-1/2, z, -x-1/2'
 '-y, z, x-1/2'
 'y-1/2, -z, x'
 'z-1/4, -y-3/4, -x-1/4'
 'z-1/4, y-1/4, x-1/4'
 '-z-1/4, y-1/4, -x-3/4'
 '-z-1/4, -y-3/4, x-3/4'
 '-z, -x, -y'
 'z, -x-1/2, y-1/2'
 'z, x-1/2, -y'
 '-z, x, y-1/2'
 'x-1/4, z-1/4, y-1/4'
 'x-1/4, -z-3/4, -y-1/4'
 '-x-3/4, z-3/4, -y-1/4'
 '-x-1/4, -z-3/4, y-3/4'
 '-x+1/2, -y+1/2, -z+1/2'
 '-x+1/2, y+1/2, z'
 'x, y+1/2, -z'
 'x, -y+1/2, z+1/2'
 'y+1/4, -x-1/4, -z+1/4'
 '-y+1/4, -x-1/4, z-1/4'
 '-y+1/4, x+1/4, -z-1/4'
 'y+1/4, x+1/4, z+1/4'
 '-y+1/2, -z+1/2, -x+1/2'
 'y, z+1/2, -x'
 '-y+1/2, z+1/2, x'
 'y, -z+1/2, x+1/2'
 'z+1/4, -y-1/4, -x+1/4'
 'z+1/4, y+1/4, x+1/4'
 '-z+1/4, y+1/4, -x-1/4'
 '-z+1/4, -y-1/4, x-1/4'
 '-z+1/2, -x+1/2, -y+1/2'
 'z+1/2, -x, y'
 'z+1/2, x, -y+1/2'
 '-z+1/2, x+1/2, y'
 'x+1/4, z+1/4, y+1/4'
 'x+1/4, -z-1/4, -y+1/4'
 '-x-1/4, z-1/4, -y+1/4'
 '-x+1/4, -z-1/4, y-1/4'

_cell_length_a    12.8592
_cell_length_b    12.8592
_cell_length_c    12.8592
_cell_angle_alpha  90.000
_cell_angle_beta   90.000
_cell_angle_gamma  90.000

_shelx_F_squared_multiplier     1.000

loop_
 _refln_index_h
 _refln_index_k
 _refln_index_l
 _refln_F_squared_calc
 _refln_F_squared_meas
 _refln_F_squared_sigma
 _refln_observed_status
   1   1   2       6772.27       6810.13       258.98 o
   0   2   2      13320.94      13246.06       657.59 o
   1   2   3       2873.45       2864.22       120.48 o
   2   3   3      12199.95      12506.47       831.37 o
   0   0   4      44613.28      45254.07      1076.29 o
   0   2   4       7097.56       7374.33       311.39 o
   2   2   4         16.47        345.71       357.52 o
   1   3   4      16311.71      16974.87       970.63 o
   0   4   4       4045.26       4656.04       390.02 o
   4   4   4      18170.07      19790.05      1295.26 o
   1   2   5      26217.23      26271.53       915.94 o
   2   3   5      30680.70      30943.57      1530.06 o
   1   4   5        500.72        464.95       330.41 o
   3   4   5       2734.69       2651.77        89.70 o
   2   5   5      27077.51      27189.14      1733.95 o
   1   1   6      56905.09      57158.23       447.96 o
   0   2   6      23582.09      22690.39       531.29 o
   1   3   6        208.64        212.77       309.49 o
   3   3   6        994.17        430.27       230.77 o
   0   4   6      50060.42      50301.48      2046.88 o
   2   4   6      54578.59      56188.04      3123.72 o
   1   5   6      10048.88      10193.71       225.97 o
   3   5   6         12.91        -66.56       377.90 o
   5   5   6      14861.51      14995.41       780.10 o
   0   6   6       1242.99       1046.63       163.98 o
   4   6   6      22381.82      23153.96       746.61 o
   1   2   7       2800.06       2786.39        68.98 o
   2   3   7        242.70        197.73       270.81 o
   1   4   7       3711.40       3714.93       193.46 o
   3   4   7       4083.31       4096.46       175.59 o
   2   5   7        148.04        499.17       622.99 o
   4   5   7      17482.43      18112.26       859.95 o
   1   6   7       2704.63       2751.55       163.51 o
   3   6   7       2728.56       2896.78       366.32 o
   5   6   7      31146.73      31084.83      1558.92 o
   2   7   7      15796.06      16139.26       394.26 o
   6   7   7       4481.34       4750.39       167.51 o
   0   0   8      55311.92      54782.42       605.62 o
   0   2   8      11044.95      11285.45       268.13 o
   2   2   8      23217.35      22971.61       366.94 o
   1   3   8        191.36        331.96       306.18 o
   0   4   8      36655.09      36526.37       991.59 o
   2   4   8       1724.19       1469.80       652.00 o
   4   4   8      24374.42      24090.23      1110.81 o
   1   5   8      11539.54      11215.72       536.25 o
   3   5   8      31750.49      31471.16      1921.31 o
   0   6   8        304.50        739.35       430.93 o
   2   6   8        134.19        575.66       382.34 o
   4   6   8       4643.31       5090.94       627.50 o
   6   6   8         46.12       -231.91       231.91 o
   1   7   8       2872.14       2964.95       143.39 o
   3   7   8       4628.65       4736.80       392.59 o
   5   7   8        959.61       1403.08       291.89 o
   0   8   8      37208.55      36893.46      1629.24 o
   4   8   8      15273.49      15396.07       436.42 o
   8   8   8      57793.41      59045.89      3624.46 o
   1   2   9       2436.35       2591.34       151.54 o
   2   3   9       8628.77       8430.36       254.10 o
   1   4   9      27179.98      27092.35       383.05 o
   3   4   9       6566.76       6611.44       205.24 o
   2   5   9       5236.41       5338.79       417.63 o
   4   5   9       1211.31       1521.66       410.09 o
   1   6   9      15756.24      16858.28       729.74 o
   3   6   9       7080.58       6911.83       346.59 o
   5   6   9       8720.28       8706.02       643.93 o
   2   7   9        315.34       -271.86       356.74 o
   4   7   9         18.58        -62.27       355.35 o
   6   7   9      19352.42      19803.82      1799.11 o
   1   8   9      16582.78      15938.37      1287.12 o
   3   8   9       1419.07        673.65       356.76 o
   5   8   9       5210.96       5021.92       224.77 o
   7   8   9        918.25       1069.62       195.84 o
   2   9   9      18488.92      18884.04      1025.53 o
   6   9   9      15103.63      14548.77       540.51 o
   1   1  10       2914.96       3013.09       160.56 o
   0   2  10      26237.38      26249.75       352.26 o
   1   3  10       2483.38       2402.01       124.35 o
   3   3  10       7491.45       7716.77       322.51 o
   0   4  10      26128.71      24966.79       369.52 o
   2   4  10      38469.89      38163.91       676.95 o
   1   5  10      30520.17      30170.08       910.16 o
   3   5  10      10054.93      10289.73       280.63 o
   5   5  10       4258.02       4243.87       173.85 o
   0   6  10       1407.29       1919.82       422.05 o
   2   6  10      10212.32      10819.33       560.49 o
   4   6  10      19987.66      19985.16       551.89 o
   1   7  10      11357.65      11710.23       275.66 o
   3   7  10       1446.15       1844.88       275.94 o
   5   7  10        176.06        801.22       592.86 o
   7   7  10        779.89        740.06       467.91 o
   0   8  10       3376.29       3084.59       251.38 o
   2   8  10       4326.12       4495.06       217.26 o
   4   8  10      39096.09      38907.42      1697.29 o
   6   8  10       5969.91       5905.20       554.17 o
   1   9  10       4369.48       4518.61       198.67 o
   3   9  10         12.90        272.68       421.90 o
   5   9  10        133.10        211.55       696.94 o
   7   9  10      11205.79      11043.81       469.62 o
   9   9  10      25951.52      25408.16      1335.35 o
   0  10  10      78737.26      79910.37      2871.29 o
   4  10  10      53723.47      53565.57      2607.04 o
   8  10  10       1954.88       1684.41       781.82 o
   1   2  11      13491.72      13382.98       345.02 o
   2   3  11       3287.93       3498.98       160.98 o
   1   4  11       5496.88       5488.87       159.26 o
   3   4  11       1154.73       1120.54       244.45 o
   2   5  11       1531.08       1760.90       170.90 o
   4   5  11        915.82       -305.65       517.67 o
   1   6  11        464.33        956.67       404.17 o
   3   6  11      61714.34      62629.22      2029.76 o
   5   6  11       3736.02       3957.19       409.80 o
   2   7  11      13407.04      13626.05       384.13 o
   4   7  11      26107.71      25563.62      1300.19 o
   6   7  11       3343.02       3390.01       257.19 o
   1   8  11       2029.75       1546.75       216.02 o
   3   8  11        261.09        210.55       417.88 o
   5   8  11       8529.56       8516.30       855.13 o
   7   8  11       5023.03       4879.02       268.36 o
   2   9  11      11778.08      11192.34       868.06 o
   4   9  11       8425.56       8300.49       306.94 o
   6   9  11       3829.62       3866.58       241.17 o
   8   9  11       1861.57       1210.74       790.27 o
   1  10  11       3565.54       3225.94       277.08 o
   3  10  11       1113.26        702.90       698.59 o
   5  10  11         81.77        620.61       583.03 o
   7  10  11       5875.29       5490.21       286.67 o
   9  10  11      21655.70      21159.88       694.64 o
   2  11  11         43.10         43.01       181.44 o
   6  11  11       1680.57       1339.70       467.24 o
  10  11  11      16729.83      16599.42       772.99 o
   0   0  12       2344.61       2455.30       136.49 o
   0   2  12       8935.82       8920.83       292.29 o
   2   2  12      46863.64      46209.38       460.30 o
   1   3  12      12382.44      12757.04       296.83 o
   0   4  12      11319.89      11554.18       468.83 o
   2   4  12         30.95        618.40       529.29 o
   4   4  12       1387.66       1883.45       261.79 o
   1   5  12        261.51       1456.72       589.78 o
   3   5  12      14840.96      14110.67       378.85 o
   0   6  12       2963.70       3250.56       300.79 o
   2   6  12       6165.66       6421.42       477.27 o
   4   6  12       1957.03       1988.51       163.26 o
   6   6  12      23445.26      23823.60       736.83 o
   1   7  12        124.44        201.89       430.62 o
   3   7  12      14650.11      14562.00       762.37 o
   5   7  12       1292.03       1233.11       836.79 o
   0   8  12      24390.14      24197.15       612.22 o
   2   8  12       8284.70       7836.23       677.07 o
   4   8  12        151.38        240.56       567.02 o
   6   8  12      12878.26      12652.76      1256.38 o
   8   8  12      35049.59      35422.30       592.13 o
   1   9  12       3770.39       4092.50       292.51 o
   3   9  12       5169.48       5691.58       544.51 o
   5   9  12       2069.93       2085.95       265.99 o
   7   9  12       5660.44       6146.16       475.72 o
   0  10  12       4685.48       4733.61       547.06 o
   2  10  12      42615.50      42778.03      2614.02 o
   4  10  12         37.47       -104.14       653.83 o
   6  10  12      36874.02      36551.36      1911.31 o
   8  10  12       1852.85       2310.42       634.88 o
  10  10  12        696.35       -330.06       809.56 o
   1  11  12      16542.13      16454.49       453.66 o
   3  11  12        490.43       1200.30       456.73 o
   5  11  12        662.69        152.18       570.23 o
   7  11  12        733.58        372.43       748.37 o
   9  11  12       1469.35        778.19       593.18 o
   0  12  12      11164.35      11352.82       633.18 o
   4  12  12      11981.66      12474.10       359.90 o
   8  12  12       6870.88       7880.21       596.84 o
  12  12  12        687.02        -68.80      1183.59 o
   1   2  13         54.55        853.57       526.10 o
   2   3  13       8719.74       8652.91       230.01 o
   1   4  13        454.53        152.62       447.12 o
   3   4  13       6052.80       5908.05       469.35 o
   2   5  13       4976.55       4944.74       181.04 o
   4   5  13       3880.35       3495.21       293.93 o
   1   6  13        505.04        155.86       715.87 o
   3   6  13        496.58       -271.94       865.25 o
   5   6  13       5461.78       5803.97       235.71 o
   2   7  13       7808.26       8348.55       432.12 o
   4   7  13       5079.45       4976.48       383.03 o
   6   7  13       7404.45       7433.39       633.93 o
   1   8  13        860.61        406.63       658.35 o
   3   8  13       3593.96       3573.56       243.06 o
   5   8  13       5474.57       5934.82       250.26 o
   7   8  13      11999.42      11782.06       344.03 o
   2   9  13        425.55        418.01       558.78 o
   4   9  13        539.72       1003.91       714.78 o
   6   9  13       9617.27       9745.67       294.66 o
   8   9  13        155.41       -282.43       888.10 o
   1  10  13       8670.10       7765.90       496.46 o
   3  10  13       3627.18       3898.62       451.88 o
   5  10  13        581.99       2223.99       820.16 o
   7  10  13        725.38        992.42       906.41 o
   9  10  13       2357.06       2089.83       928.93 o
   2  11  13      12108.34      11760.35       544.52 o
   4  11  13       7565.77       7343.88       319.63 o
   6  11  13         36.60        -39.93       141.60 o
   8  11  13        194.09        247.01       923.60 o
  10  11  13       1056.92       2048.46      1427.68 o
   1  12  13       3538.45       2210.23       652.88 o
   3  12  13      12720.87      12510.68       627.01 o
   5  12  13       1444.45       1228.57       552.22 o
   7  12  13       8437.36       8284.55       364.60 o
   9  12  13       8906.73       9101.74      1041.28 o
  11  12  13       3937.71       4291.76      1158.40 o
   2  13  13       7435.11       7580.60       441.12 o
   6  13  13      33099.91      33358.91      2292.67 o
   1   1  14       5800.84       5692.33       180.10 o
   0   2  14      19128.99      19707.46       584.40 o
   1   3  14      11020.83      11371.43       493.64 o
   3   3  14        433.38       -726.48       842.54 o
   0   4  14       8310.56       8120.51       314.50 o
   2   4  14      67840.36      68143.37      2272.95 o
   1   5  14        933.65        192.60       324.95 o
   3   5  14       6659.10       6659.04       237.37 o
   5   5  14       1900.00       1430.02       300.86 o
   0   6  14        122.46        -84.83       375.84 o
   2   6  14       4545.72       4529.92       239.03 o
   4   6  14      13427.91      14208.86       389.07 o
   1   7  14       6565.08       6273.02       492.74 o
   3   7  14       4276.18       4387.88       224.50 o
   5   7  14        332.01        776.74       733.77 o
   7   7  14      32496.32      32334.65       700.83 o
   0   8  14      14292.92      14320.14       417.43 o
   2   8  14       1522.03        749.80       612.98 o
   4   8  14       8029.01       8164.94       255.00 o
   6   8  14       4128.12       4365.31       399.28 o
   1   9  14        352.89        -78.43       367.44 o
   3   9  14      13547.82      14012.58       412.89 o
   5   9  14      10934.53      11007.28       718.95 o
   7   9  14       2034.49       2009.73       389.33 o
   9   9  14       4263.50       2659.22       977.03 o
   0  10  14       6791.61       7003.50       541.58 o
   2  10  14         56.48       -157.83       157.83 o
   4  10  14       4677.03       4563.46       415.91 o
   6  10  14       7218.09       7085.96       291.77 o
   8  10  14       1680.13       -234.86       963.13 o
   1  11  14       7315.15       7607.23       337.86 o
   3  11  14        647.34        916.59       591.22 o
   5  11  14      13272.89      13244.75       325.24 o
   7  11  14       1583.41       1126.64       946.77 o
   9  11  14       1025.66       1565.28      1275.89 o
   0  12  14      18787.81      19117.35       491.70 o
   2  12  14       3332.07       3497.11       780.59 o
   4  12  14        188.22         94.51       184.72 o
   6  12  14      28999.53      27855.10      1933.45 o
   8  12  14      19357.25      19378.61       898.67 o
   1  13  14        892.67        429.14       334.49 o
   3  13  14      11120.87      11236.04       413.72 o
   5  13  14       1744.86       2238.85      1439.41 o
   7  13  14       4799.81       5892.06       456.50 o
   0  14  14       2355.55       4047.11      1582.54 o
   4  14  14       8044.05       7955.33       396.37 o
   1   2  15      17391.96      17307.83       450.08 o
   2   3  15      28822.76      28638.66       542.69 o
   1   4  15       1169.83       1774.09       624.38 o
   3   4  15        167.98        206.20       127.80 o
   2   5  15        598.68        504.18       599.86 o
   4   5  15       2734.70       1940.19       791.85 o
   1   6  15       1022.41       1413.94       699.44 o
   3   6  15       9707.20       9359.29       600.74 o
   5   6  15       2678.01       2818.89       529.50 o
   2   7  15      15755.68      15952.93       412.30 o
   4   7  15        438.91        169.78       265.42 o
   6   7  15       8642.33       8153.59       530.49 o
   1   8  15      20308.46      20190.75       512.20 o
   3   8  15        938.41        373.29       442.14 o
   5   8  15       5570.94       4701.68       442.24 o
   7   8  15       5252.50       5525.41       423.38 o
   2   9  15          9.41        316.69       168.54 o
   4   9  15        997.53       1725.66       884.35 o
   6   9  15      15332.61      14672.50       858.93 o
   8   9  15       1668.55       1729.03      1011.56 o
   1  10  15      10950.35      11061.87       772.45 o
   3  10  15      12961.88      12725.64       305.16 o
   5  10  15       3314.02       3789.91       550.81 o
   7  10  15        463.92       -732.85       732.85 o
   9  10  15        388.58       1433.21      1078.67 o
   2  11  15        306.49        660.64       968.94 o
   4  11  15       2384.20       2222.57       983.97 o
   6  11  15       5069.14       5736.32       751.25 o
   8  11  15       3617.83       3215.80       732.58 o
   1  12  15       2064.84       2132.62       961.73 o
   3  12  15       1461.24       1351.38      1167.25 o
   5  12  15      10325.29       9798.97       449.06 o
   7  12  15         25.15         41.87       176.06 o
   2  13  15       2025.61       2344.68      1328.11 o
   4  13  15       2301.51       1697.71       860.72 o
   6  13  15       4782.03       3193.36      1151.17 o
   1  14  15        447.66       2283.31       939.11 o
   3  14  15          1.52       1522.24      1082.10 o
   0   0  16       8701.51       9069.93       436.43 o
   0   2  16      18103.94      18917.83       659.57 o
   2   2  16          0.01       1351.55       769.71 o
   1   3  16       4353.50       4564.30       277.99 o
   0   4  16      20323.91      20569.53       522.76 o
   2   4  16      29169.11      29228.56      1369.17 o
   4   4  16         34.00         75.15       254.44 o
   1   5  16       6967.33       6641.23       249.31 o
   3   5  16        915.69        607.78       783.13 o
   0   6  16       2115.63       2419.25       605.72 o
   2   6  16       1643.02       1875.84       868.42 o
   4   6  16       9105.87       9026.57       327.80 o
   6   6  16      12168.00      12066.86       664.21 o
   1   7  16       8950.94       9149.96       316.49 o
   3   7  16       3792.15       3538.35       413.50 o
   5   7  16       4019.17       3549.85       606.38 o
   0   8  16      96431.65      97936.09      1032.67 o
   2   8  16         33.31       -499.22       848.14 o
   4   8  16      13177.75      12402.98       854.20 o
   6   8  16        622.05        327.85       943.79 o
   8   8  16      85898.94      87093.23      3048.55 o
   1   9  16       1242.88       1069.92       755.62 o
   3   9  16       3534.15       3344.04       584.40 o
   5   9  16       1456.38       1336.33       954.06 o
   7   9  16       1350.16        527.50      1429.63 o
   0  10  16       2539.72       2438.12       881.78 o
   2  10  16      10095.01      10571.82       467.00 o
   4  10  16        623.50       1123.29      1010.42 o
   6  10  16       4127.94       4129.92       628.54 o
   8  10  16       2690.59       2392.01      1000.63 o
   1  11  16          0.00        938.25      1132.55 o
   3  11  16        210.54       2740.80      1363.96 o
   5  11  16       6339.21       6488.71       588.89 o
   7  11  16       7294.08       7192.33       752.80 o
   0  12  16      41861.12      42505.66      3009.63 o
   2  12  16       9969.12       9990.04       486.92 o
   4  12  16       2554.29       1829.14       985.25 o
   1  13  16        182.72       -429.57      1028.81 o
   3  13  16       4944.30       5479.78       537.30 o
   1   2  17        124.30       1810.44       851.53 o
   2   3  17       3246.96       2547.39       908.24 o
   1   4  17       1295.57        840.81       882.80 o
   3   4  17       4222.37       4919.08       343.99 o
   2   5  17        313.91        198.74       196.59 o
   4   5  17      13458.45      13296.38       332.76 o
   1   6  17       1060.86        222.73       405.65 o
   3   6  17       8683.95       8169.60       426.45 o
   5   6  17       8801.98       9095.71       344.85 o
   2   7  17       3679.23       3369.77       285.96 o
   4   7  17       7017.01       7169.59       353.97 o
   6   7  17      13907.37      14201.28       736.66 o
   1   8  17        160.06        650.77       985.82 o
   3   8  17       6374.80       6547.12       353.07 o
   5   8  17       1168.06       2894.94      1021.79 o
   7   8  17        124.54        -25.77       210.46 o
   2   9  17       6697.34       6901.94       421.54 o
   4   9  17       1647.65       1460.68      1445.60 o
   6   9  17       1045.34       -111.89       197.95 o
   8   9  17        568.55          7.52       786.72 o
   1  10  17         19.17        260.87       263.02 o
   3  10  17       5873.44       6197.25      1311.42 o
   5  10  17       5246.12       5189.40       370.79 o
   2  11  17          7.99       2185.70       926.46 o
   4  11  17       1654.84       1949.63      1059.91 o
   1  12  17       2346.30        545.79      1008.53 o
   1   1  18       4083.98       4082.76       330.32 o
   0   2  18        259.15        932.33       794.84 o
   1   3  18       4377.50       4539.95       279.25 o
   3   3  18      20716.81      20409.11       479.87 o
   0   4  18       4390.17       4340.08       281.12 o
   2   4  18       9985.96       9414.34       306.82 o
   1   5  18        398.75       1254.93       913.26 o
   3   5  18          3.94        325.28       926.45 o
   5   5  18          0.00        187.86       209.33 o
   0   6  18       6246.80       6787.63       350.69 o
   2   6  18       2002.50       1531.91       949.76 o
   4   6  18      18038.63      17983.35       508.66 o
   1   7  18       3834.86       4445.37       538.06 o
   3   7  18      10679.14      10297.89       534.35 o
   5   7  18       7496.09       7153.66       675.85 o
   7   7  18        474.28       -265.42      1047.69 o
   0   8  18       3513.23       5216.21      1745.29 o
   2   8  18       4022.32       4141.48      1454.82 o
   4   8  18      17794.88      18941.05      1434.90 o
   6   8  18      13742.20      13389.04       396.10 o
   1   9  18       2434.55       1123.13      1082.14 o
   3   9  18       2265.38       2425.86       707.62 o
   5   9  18       3217.16       3299.25       977.90 o
   0  10  18      18298.20      17290.50       832.58 o
   2  10  18      17085.66      17179.61       443.67 o
   1   2  19         19.63        592.60       929.70 o
   2   3  19      11373.69      11206.98       437.83 o
   1   4  19       1502.83        572.90      1280.42 o
   3   4  19         11.98        835.21      1393.45 o
   2   5  19        548.42       1649.72      1427.25 o
   4   5  19       1990.17       1250.39      1183.56 o
   1   6  19      23440.24      22616.71       562.92 o
   3   6  19       3029.51       2791.27      1098.57 o
   5   6  19        245.38       -523.06      1022.50 o
   2   7  19       7711.25       8293.02       373.50 o
   4   7  19         14.70       -224.37       933.98 o
   1   8  19         34.11       -316.71       445.54 o
   3   8  19       5613.82       5781.41       437.17 o
   0   0  20      91353.40      92968.35      6353.40 o
   0   2  20      31158.83      32458.41      1491.34 o
   2   2  20      41720.60      41372.74       787.76 o
   1   3  20          9.53        -10.74       178.21 o
   0   4  20      15882.82      16410.40       508.59 o
   2   4  20       2069.68       2425.65      1029.55 o
   4   4  20       4754.47       5369.84       426.52 o
   1   5  20       3195.46       2882.82      1109.69 o
   3   5  20       1280.39        753.42      1191.48 o
                                                
