# Supplementary material for: Single-crystal neutron and X-ray diffraction study of garnet-type solid-state electrolyte Li6La3ZrTaO12: an in situ temperature-dependence investigation (2.5 ≤ T ≤ 873 K)
Source: Acta Crystallogr B Struct Sci Cryst Eng Mater. 2021 Jan 26;77(Pt 1):123–30. doi: 10.1107/S2052520620016145 (PMC7941284; doi:10.1107/S2052520620016145)
Supplement: Supplementary file 4 [file b-77-00123-300Ksup4.hkl]

#
# h,k,l, Fc-squared, Fo-squared, sigma(Fo-squared), status flag
#
data_300K
_shelx_title ' LZZO:Ta 1.0/ Zr1.0 Probe Einkristall Berlin/ T = 300 K'
_shelx_refln_list_code          4
_shelx_F_calc_maximum      295.03
_exptl_crystal_F_000      3215.18
_reflns_d_resolution_high  0.6181

loop_
 _space_group_symop_operation_xyz
 'x, y, z'
 'x, -y, -z+1/2'
 '-x+1/2, -y, z+1/2'
 '-x+1/2, y, -z'
 '-y+1/4, x+3/4, z+1/4'
 'y+1/4, x+3/4, -z+3/4'
 'y+1/4, -x+1/4, z+3/4'
 '-y+1/4, -x+1/4, -z+1/4'
 'y, z, x'
 '-y+1/2, -z, x+1/2'
 'y, -z, -x+1/2'
 '-y+1/2, z, -x'
 '-z+1/4, y+3/4, x+1/4'
 '-z+1/4, -y+1/4, -x+1/4'
 'z+1/4, -y+1/4, x+3/4'
 'z+1/4, y+3/4, -x+3/4'
 'z, x, y'
 '-z, x+1/2, -y+1/2'
 '-z, -x+1/2, y'
 'z, -x, -y+1/2'
 '-x+1/4, -z+1/4, -y+1/4'
 '-x+1/4, z+3/4, y+1/4'
 'x+3/4, -z+3/4, y+1/4'
 'x+1/4, z+3/4, -y+3/4'
 'x+1/2, y+1/2, z+1/2'
 'x+1/2, -y+1/2, -z+1'
 '-x+1, -y+1/2, z+1'
 '-x+1, y+1/2, -z+1/2'
 '-y+3/4, x+5/4, z+3/4'
 'y+3/4, x+5/4, -z+5/4'
 'y+3/4, -x+3/4, z+5/4'
 '-y+3/4, -x+3/4, -z+3/4'
 'y+1/2, z+1/2, x+1/2'
 '-y+1, -z+1/2, x+1'
 'y+1/2, -z+1/2, -x+1'
 '-y+1, z+1/2, -x+1/2'
 '-z+3/4, y+5/4, x+3/4'
 '-z+3/4, -y+3/4, -x+3/4'
 'z+3/4, -y+3/4, x+5/4'
 'z+3/4, y+5/4, -x+5/4'
 'z+1/2, x+1/2, y+1/2'
 '-z+1/2, x+1, -y+1'
 '-z+1/2, -x+1, y+1/2'
 'z+1/2, -x+1/2, -y+1'
 '-x+3/4, -z+3/4, -y+3/4'
 '-x+3/4, z+5/4, y+3/4'
 'x+5/4, -z+5/4, y+3/4'
 'x+3/4, z+5/4, -y+5/4'
 '-x, -y, -z'
 '-x, y, z-1/2'
 'x-1/2, y, -z-1/2'
 'x-1/2, -y, z'
 'y-1/4, -x-3/4, -z-1/4'
 '-y-1/4, -x-3/4, z-3/4'
 '-y-1/4, x-1/4, -z-3/4'
 'y-1/4, x-1/4, z-1/4'
 '-y, -z, -x'
 'y-1/2, z, -x-1/2'
 '-y, z, x-1/2'
 'y-1/2, -z, x'
 'z-1/4, -y-3/4, -x-1/4'
 'z-1/4, y-1/4, x-1/4'
 '-z-1/4, y-1/4, -x-3/4'
 '-z-1/4, -y-3/4, x-3/4'
 '-z, -x, -y'
 'z, -x-1/2, y-1/2'
 'z, x-1/2, -y'
 '-z, x, y-1/2'
 'x-1/4, z-1/4, y-1/4'
 'x-1/4, -z-3/4, -y-1/4'
 '-x-3/4, z-3/4, -y-1/4'
 '-x-1/4, -z-3/4, y-3/4'
 '-x+1/2, -y+1/2, -z+1/2'
 '-x+1/2, y+1/2, z'
 'x, y+1/2, -z'
 'x, -y+1/2, z+1/2'
 'y+1/4, -x-1/4, -z+1/4'
 '-y+1/4, -x-1/4, z-1/4'
 '-y+1/4, x+1/4, -z-1/4'
 'y+1/4, x+1/4, z+1/4'
 '-y+1/2, -z+1/2, -x+1/2'
 'y, z+1/2, -x'
 '-y+1/2, z+1/2, x'
 'y, -z+1/2, x+1/2'
 'z+1/4, -y-1/4, -x+1/4'
 'z+1/4, y+1/4, x+1/4'
 '-z+1/4, y+1/4, -x-1/4'
 '-z+1/4, -y-1/4, x-1/4'
 '-z+1/2, -x+1/2, -y+1/2'
 'z+1/2, -x, y'
 'z+1/2, x, -y+1/2'
 '-z+1/2, x+1/2, y'
 'x+1/4, z+1/4, y+1/4'
 'x+1/4, -z-1/4, -y+1/4'
 '-x-1/4, z-1/4, -y+1/4'
 '-x+1/4, -z-1/4, y-1/4'

_cell_length_a    12.8775
_cell_length_b    12.8775
_cell_length_c    12.8775
_cell_angle_alpha  90.000
_cell_angle_beta   90.000
_cell_angle_gamma  90.000

_shelx_F_squared_multiplier     1.000

loop_
 _refln_index_h
 _refln_index_k
 _refln_index_l
 _refln_F_squared_calc
 _refln_F_squared_meas
 _refln_F_squared_sigma
 _refln_observed_status
   1   1   2       6949.26       7071.71       142.77 o
   0   2   2      13050.26      13392.19       618.03 o
   1   2   3       2940.75       2968.65        68.21 o
   2   3   3      11861.99      12340.85       584.87 o
   0   0   4      45223.72      45286.39       316.16 o
   0   2   4       7388.46       7387.87       134.95 o
   2   2   4         27.02        622.93       279.32 o
   1   3   4      16118.94      16506.92       512.38 o
   0   4   4       4242.62       4431.37       363.35 o
   4   4   4      18826.99      19581.96       843.78 o
   1   2   5      25961.43      25781.52       262.48 o
   2   3   5      30313.47      30231.09      1124.23 o
   1   4   5        484.86        531.65       130.09 o
   3   4   5       2639.28       2784.57       124.21 o
   2   5   5      26975.92      27254.83      1610.81 o
   1   1   6      56546.66      56741.13       409.73 o
   0   2   6      22839.98      22977.13       336.63 o
   1   3   6        225.49        155.08       178.29 o
   3   3   6        931.57       1046.29       122.34 o
   0   4   6      50227.75      49787.68       520.09 o
   2   4   6      54140.48      54754.27      1855.45 o
   1   5   6      10035.47       9847.43       201.02 o
   3   5   6          7.71        -23.19        62.18 o
   5   5   6      14344.71      14276.76       876.11 o
   0   6   6       1183.81       1220.08       116.76 o
   4   6   6      22105.89      22080.62      1293.45 o
   1   2   7       2750.14       2792.95        91.58 o
   2   3   7        202.51        254.18       248.91 o
   1   4   7       3592.92       3502.47       108.61 o
   3   4   7       3981.07       3931.17       238.44 o
   2   5   7        128.16        586.21       316.30 o
   4   5   7      16772.54      16717.63       468.16 o
   1   6   7       2492.04       2750.25       138.22 o
   3   6   7       2636.43       2704.44       152.93 o
   5   6   7      29881.67      30202.40      1252.02 o
   2   7   7      15641.77      15118.10       711.80 o
   6   7   7       4198.59       4549.21       332.69 o
   0   0   8      57119.71      57501.13       438.20 o
   0   2   8      10590.15      10379.35       212.33 o
   2   2   8      22349.99      22912.07       282.61 o
   1   3   8        201.77       -194.05       336.43 o
   0   4   8      35880.99      35483.05       353.23 o
   2   4   8       1920.28       2271.01       143.75 o
   4   4   8      23358.43      23328.81       609.48 o
   1   5   8      11038.64      10534.76       505.82 o
   3   5   8      30498.32      29984.13       764.91 o
   0   6   8        320.85        790.15       389.27 o
   2   6   8        126.65        580.90       377.43 o
   4   6   8       4858.09       4836.20       161.74 o
   6   6   8         16.13        -84.31       133.84 o
   1   7   8       2674.22       2903.94       146.85 o
   3   7   8       4375.77       4558.67       191.06 o
   5   7   8        883.47        781.77       401.45 o
   0   8   8      36544.15      36184.03       415.01 o
   4   8   8      14955.84      15231.67       443.48 o
   8   8   8      55842.01      54337.16      1255.83 o
   1   2   9       2392.03       2926.59       284.75 o
   2   3   9       8186.40       8496.25       181.26 o
   1   4   9      25837.38      25627.36       569.51 o
   3   4   9       5974.59       6036.25       233.47 o
   2   5   9       5159.37       5062.16       139.62 o
   4   5   9       1153.40       1170.13       403.94 o
   1   6   9      15384.58      15754.57       750.03 o
   3   6   9       6930.71       7214.00       195.66 o
   5   6   9       8389.04       8451.71       238.95 o
   2   7   9        307.00        122.35       170.87 o
   4   7   9         11.58        520.62       387.83 o
   6   7   9      18076.72      18554.66       379.54 o
   1   8   9      15549.92      14889.57       320.98 o
   3   8   9       1237.38        893.44       415.53 o
   5   8   9       4656.25       4864.00       189.59 o
   7   8   9        790.24        812.40       343.05 o
   2   9   9      16885.35      17141.70       390.84 o
   6   9   9      13595.04      13438.67       355.35 o
   1   1  10       2723.13       2824.64       143.90 o
   0   2  10      25483.71      25456.08       343.98 o
   1   3  10       2518.52       2547.19       136.30 o
   3   3  10       7122.20       6686.65       281.40 o
   0   4  10      25631.32      25057.83       359.48 o
   2   4  10      36808.82      36567.89       787.14 o
   1   5  10      29219.48      28933.27      1337.24 o
   3   5  10       9779.17       9716.50       266.44 o
   5   5  10       3987.36       3988.49       149.86 o
   0   6  10       1382.37       1811.09       146.57 o
   2   6  10       9682.36       9195.46       249.84 o
   4   6  10      19604.21      19286.47       359.93 o
   1   7  10      10859.38      11267.15       311.03 o
   3   7  10       1399.92       1643.30       188.33 o
   5   7  10        164.16         52.71        98.05 o
   7   7  10        876.46        210.07       349.78 o
   0   8  10       3319.68       3410.18       172.29 o
   2   8  10       3927.43       4108.06       337.97 o
   4   8  10      36826.00      35984.77       613.16 o
   6   8  10       5438.57       5557.57       200.01 o
   1   9  10       3977.01       3948.62       188.67 o
   3   9  10          4.32         -7.38       477.40 o
   5   9  10        119.00        -62.19       108.58 o
   7   9  10      10348.54      10006.06       354.83 o
   9   9  10      22974.09      21858.47      1934.10 o
   0  10  10      70547.88      68359.22       914.95 o
   4  10  10      50830.55      51598.97      1767.64 o
   8  10  10       1929.87       1869.71       308.81 o
   1   2  11      12903.85      12392.95       469.88 o
   2   3  11       3017.21       3206.44       150.30 o
   1   4  11       4941.04       4902.10       253.20 o
   3   4  11       1102.89       1072.88       401.67 o
   2   5  11       1576.30       1694.67       177.75 o
   4   5  11        855.59       1327.65       463.67 o
   1   6  11        441.28        -50.64       433.64 o
   3   6  11      57942.89      57669.55       573.17 o
   5   6  11       3431.98       3296.88       183.37 o
   2   7  11      12660.11      12674.89       366.43 o
   4   7  11      23885.47      23622.73       408.62 o
   6   7  11       3169.98       3275.65       750.14 o
   1   8  11       1845.43       1887.15       174.34 o
   3   8  11        202.19       1120.79       480.79 o
   5   8  11       7599.49       7588.95       242.94 o
   7   8  11       4658.97       4797.67       213.04 o
   2   9  11      11136.29      11293.97       470.97 o
   4   9  11       8060.73       8370.31       251.24 o
   6   9  11       3409.92       3468.29       287.78 o
   8   9  11       1522.61       1819.66       876.53 o
   1  10  11       3227.44       3562.24       225.19 o
   3  10  11       1149.92       1139.03       579.02 o
   5  10  11         52.28        -13.70       616.57 o
   7  10  11       5608.05       5795.00       293.84 o
   9  10  11      19170.21      18602.29       461.13 o
   2  11  11         11.06        611.25       601.76 o
   6  11  11       1662.16       2054.65       461.32 o
  10  11  11      14585.59      14314.34       418.50 o
   0   0  12       1914.46       1885.00       142.33 o
   0   2  12       9081.39       9260.10       348.16 o
   2   2  12      44115.55      44135.94       469.13 o
   1   3  12      11939.44      12120.22       307.45 o
   0   4  12      10507.48      10441.97       318.83 o
   2   4  12         32.86        354.12       474.27 o
   4   4  12       1041.61       1098.89       526.20 o
   1   5  12        215.13       1246.33       508.23 o
   3   5  12      13913.20      14213.03       517.85 o
   0   6  12       3104.20       2745.72       189.59 o
   2   6  12       6268.43       6097.97       250.95 o
   4   6  12       1666.56       1920.82       232.25 o
   6   6  12      21789.89      21022.07       544.40 o
   1   7  12        162.58        207.69       217.18 o
   3   7  12      13190.35      13182.63       360.38 o
   5   7  12       1349.33       1194.45       844.14 o
   0   8  12      23115.79      22856.40       743.27 o
   2   8  12       8209.85       8516.43       270.66 o
   4   8  12        160.21       1091.13       585.10 o
   6   8  12      12156.06      11817.88       518.36 o
   8   8  12      32268.21      31615.56       556.38 o
   1   9  12       3594.82       3792.57       213.18 o
   3   9  12       4669.86       4963.77       214.83 o
   5   9  12       1850.12       1985.53       273.01 o
   7   9  12       5090.32       5193.14       237.52 o
   2  10  12      39967.21      40241.19       573.46 o
   4  10  12         34.64         48.48       637.62 o
   6  10  12      33194.05      33521.16       900.96 o
   8  10  12       2045.56       2009.42       477.88 o
  10  10  12        705.88        831.52      1023.68 o
   1  11  12      14833.98      14691.88       778.52 o
   3  11  12        447.37       1171.95       647.68 o
   5  11  12        604.49        440.02       518.10 o
   7  11  12        606.60        369.74       504.37 o
   9  11  12       1322.09       1372.71       570.68 o
   4  12  12      11004.12      11010.56       303.53 o
   8  12  12       5891.70       5804.59       323.30 o
  12  12  12        937.95        875.21      1097.97 o
   1   2  13         26.02        666.07       513.26 o
   2   3  13       8323.77       8238.37       243.86 o
   1   4  13        456.68        626.69       478.99 o
   3   4  13       5539.12       5293.81       191.17 o
   2   5  13       4524.36       4528.42       192.07 o
   4   5  13       3534.23       3335.53       231.65 o
   1   6  13        418.58       1419.89       599.18 o
   3   6  13        407.04         89.66       658.23 o
   5   6  13       5151.30       5313.25       264.95 o
   2   7  13       7264.30       6968.54       241.15 o
   4   7  13       4810.03       5126.14       213.33 o
   6   7  13       6776.78       6986.61       239.64 o
   1   8  13        687.47       1393.25       585.80 o
   3   8  13       3200.97       3154.99       225.16 o
   5   8  13       4739.33       4501.18       241.26 o
   7   8  13      10958.35      11624.22       509.46 o
   2   9  13        344.61        565.29       613.80 o
   4   9  13        495.22        514.83       647.76 o
   6   9  13       8521.69       8780.81       275.73 o
   8   9  13        147.80          9.06       343.68 o
   1  10  13       7762.07       7613.55       249.52 o
   3  10  13       3332.02       3490.17       742.94 o
   5  10  13        536.43        -56.97       762.79 o
   7  10  13        723.33        543.79       573.51 o
   9  10  13       1946.41       2054.54       879.16 o
   2  11  13      10875.45      10840.19       302.15 o
   4  11  13       6671.21       6668.26       275.78 o
   6  11  13         45.03       -131.50       138.06 o
   8  11  13        279.87       1031.24       870.96 o
  10  11  13        883.47       2420.64      1083.11 o
   1  12  13       3024.64       3332.04       610.80 o
   3  12  13      10574.27      10188.02       372.46 o
   5  12  13       1248.78       1212.09       942.93 o
   7  12  13       7303.67       7664.99       345.79 o
   9  12  13       7490.90       7485.99       572.53 o
  11  12  13       3173.44       3308.82       495.30 o
   2  13  13       6042.00       5861.64       298.89 o
   6  13  13      29158.17      28812.26       693.17 o
   1   1  14       5434.04       5391.01       191.37 o
   0   2  14      18125.42      18128.44       421.72 o
   1   3  14      10137.60      10155.08       278.64 o
   3   3  14        516.00        592.98       658.40 o
   0   4  14       8195.47       7387.22       373.22 o
   2   4  14      63549.77      64347.27       687.98 o
   1   5  14        769.59        262.87       618.65 o
   3   5  14       6252.63       5891.76       363.40 o
   5   5  14       1804.69       1948.66       271.41 o
   0   6  14        106.40        195.01       108.57 o
   2   6  14       4221.77       4585.34       375.02 o
   4   6  14      12678.18      13041.24       523.73 o
   1   7  14       5796.00       6013.76       229.07 o
   3   7  14       3916.62       3893.65       344.39 o
   5   7  14        377.34          7.38       118.13 o
   7   7  14      28454.45      28421.94       574.88 o
   0   8  14      12530.64      11860.83       351.41 o
   2   8  14       1444.45        512.72       673.41 o
   4   8  14       7328.44       7470.22       245.91 o
   6   8  14       3544.88       3323.36       491.55 o
   1   9  14        425.40       1291.08       648.71 o
   3   9  14      12144.46      12455.16       309.99 o
   5   9  14       9570.09       9806.76       299.44 o
   7   9  14       1552.63       1518.94       570.67 o
   9   9  14       3784.67       3443.56       389.78 o
   0  10  14       5829.45       6229.97       637.34 o
   2  10  14         42.79        271.92       748.30 o
   4  10  14       4349.34       4692.55       282.75 o
   6  10  14       5947.99       6164.76       294.12 o
   8  10  14       1470.43       2942.81       626.20 o
   1  11  14       6460.53       6514.88       848.88 o
   3  11  14        492.00       -389.26       799.62 o
   5  11  14      10994.61      11337.15       346.20 o
   7  11  14       1336.65        871.73       880.18 o
   9  11  14        852.72        542.58      1069.32 o
   2  12  14       3171.19       2795.16       304.91 o
   4  12  14        149.67       1517.99       924.50 o
   6  12  14      25754.30      26055.55       633.52 o
   8  12  14      16874.42      16839.31       810.45 o
   1  13  14        920.42       1049.43       942.80 o
   3  13  14       9550.15       9236.61       648.95 o
   5  13  14       1602.61       1708.35      1104.72 o
   7  13  14       4337.23       3829.09       744.90 o
   0  14  14       1903.24       2813.08       458.28 o
   4  14  14       6920.26       6319.05      1116.49 o
   1   2  15      16086.88      16202.23       416.06 o
   2   3  15      25719.77      25853.13       530.64 o
   1   4  15       1118.07       1415.70       607.48 o
   3   4  15        153.06        -18.98       107.53 o
   2   5  15        569.82        218.42       623.61 o
   4   5  15       2146.47       1916.35       679.72 o
   1   6  15        827.54        872.05       655.62 o
   3   6  15       8335.18       8094.96       252.13 o
   5   6  15       2567.64       2002.61       725.81 o
   2   7  15      14046.95      13894.79       584.88 o
   4   7  15        390.65        630.72       737.25 o
   6   7  15       7519.67       7610.78       281.25 o
   1   8  15      17725.91      17800.54       632.65 o
   3   8  15        910.26       -446.63       681.03 o
   5   8  15       5065.96       4317.36       292.75 o
   7   8  15       4714.22       4620.31       289.96 o
   2   9  15          9.60         33.72       783.02 o
   4   9  15        882.68        411.74       800.26 o
   6   9  15      13568.47      13673.11       317.51 o
   8   9  15       1355.76       -122.57      1013.35 o
   1  10  15       9798.08       9744.46       375.62 o
   3  10  15      12054.22      11835.69       555.32 o
   5  10  15       2850.18       2770.31       318.64 o
   7  10  15        433.93        210.95       189.85 o
   9  10  15        282.58        408.06       423.88 o
   2  11  15        180.99         35.84       900.31 o
   4  11  15       2081.82       2143.92       944.97 o
   6  11  15       4441.69       3875.95       488.09 o
   8  11  15       2962.97       2767.45       724.13 o
   1  12  15       1593.01       2414.38       344.91 o
   3  12  15       1430.85        546.37      1048.36 o
   5  12  15       8714.08       8441.58       394.48 o
   7  12  15         33.53        -66.40      1024.40 o
   2  13  15       1750.52       1127.22       539.29 o
   4  13  15       1902.88       1210.04       884.26 o
   6  13  15       4003.33       3172.91      1227.05 o
   1  14  15        369.00       1960.49       998.70 o
   3  14  15          0.02        774.58      1086.51 o
   0   0  16       8420.35       9002.65       390.65 o
   0   2  16      15521.94      16114.38       434.25 o
   2   2  16          0.13         43.21       122.25 o
   1   3  16       3965.50       4227.75       307.18 o
   0   4  16      18637.88      19098.11       752.02 o
   2   4  16      26610.46      27362.81       521.48 o
   4   4  16         28.42        715.60       689.26 o
   1   5  16       6242.94       5802.69       254.03 o
   3   5  16        918.43        619.81       726.45 o
   0   6  16       1555.19       2178.04       747.51 o
   2   6  16       1411.45        915.33       771.59 o
   4   6  16       8437.63       8821.09       276.87 o
   6   6  16      10856.25      10875.56       474.93 o
   1   7  16       7956.36       7680.80       280.83 o
   3   7  16       3227.36       3029.37       283.76 o
   5   7  16       3262.26       2374.13       823.20 o
   0   8  16      87041.77      87696.28       945.58 o
   2   8  16         24.96        370.97       157.03 o
   4   8  16      12124.52      11565.69       385.90 o
   6   8  16        440.31        103.37       896.56 o
   8   8  16      76862.91      77440.64      1007.01 o
   1   9  16        968.13       1619.28       419.72 o
   3   9  16       2892.12       2568.43       600.47 o
   5   9  16       1276.21        320.12       474.38 o
   7   9  16       1057.53       1428.81      1088.77 o
   0  10  16       2582.46       3795.82       642.88 o
   2  10  16       8612.28       8258.69       538.57 o
   4  10  16        328.16       -117.05       658.03 o
   6  10  16       3667.59       4034.76       468.81 o
   8  10  16       2181.20       1541.90      1045.57 o
   1  11  16          0.27       -131.73       180.21 o
   3  11  16        145.02        -78.01       193.96 o
   5  11  16       5779.87       5121.39       369.57 o
   7  11  16       5832.53       5696.29       495.33 o
   0  12  16      36701.93      35889.17       771.04 o
   2  12  16       8943.21       9129.20       406.83 o
   4  12  16       2163.60       1538.69      1004.27 o
   1  13  16        174.26        883.23      1750.50 o
   3  13  16       4441.87       3761.29       798.07 o
   1   2  17         76.05        276.15       729.38 o
   2   3  17       3042.68       2230.28       761.46 o
   1   4  17        879.99       1822.27       728.48 o
   3   4  17       3739.09       4093.57       370.09 o
   2   5  17        313.13         90.69       331.12 o
   4   5  17      11702.79      11802.37       529.09 o
   1   6  17        993.71        627.25       783.54 o
   3   6  17       7865.72       7322.33       289.42 o
   5   6  17       7108.44       7803.66       650.88 o
   2   7  17       3101.21       4090.88       570.11 o
   4   7  17       6098.76       5893.65       331.79 o
   6   7  17      12618.47      12232.30       547.99 o
   1   8  17        105.57       -121.22       163.38 o
   3   8  17       5360.36       5480.66       377.55 o
   5   8  17       1006.74       -267.15      1085.50 o
   7   8  17         73.55        842.14      1017.11 o
   2   9  17       6248.75       6417.78       373.39 o
   4   9  17       1382.67        830.57      1103.19 o
   6   9  17        826.10       1526.30       993.26 o
   8   9  17        433.12       1203.44      1099.02 o
   1  10  17         21.74        765.12       417.34 o
   3  10  17       4731.39       4719.19       374.53 o
   5  10  17       4329.08       4287.28       464.36 o
   2  11  17          8.04       -249.77      1015.92 o
   4  11  17       1430.77       1703.47      1041.95 o
   1  12  17       2055.43       1485.43      1136.29 o
   1   1  18       3415.06       3346.12       579.66 o
   0   2  18        350.11         23.20       266.81 o
   1   3  18       4019.65       4389.61       282.83 o
   3   3  18      18402.21      18257.87       457.13 o
   0   4  18       3273.65       2260.56       829.54 o
   2   4  18       9271.19       9271.06       307.71 o
   1   5  18        341.09       1331.92       856.31 o
   3   5  18         16.11        160.19       881.04 o
   5   5  18         11.69        -70.61       184.43 o
   0   6  18       5266.50       4944.43       454.16 o
   2   6  18       1603.74       2386.41       643.60 o
   4   6  18      16091.05      15748.46       423.66 o
   1   7  18       3736.29       4487.47       460.56 o
   3   7  18       9645.31       9129.85       408.30 o
   5   7  18       6313.99       5902.30       487.31 o
   7   7  18        464.08       2051.56      1016.82 o
   0   8  18       2846.17       1120.11       954.79 o
   2   8  18       3496.80       4024.99       484.87 o
   4   8  18      15801.11      15556.09       975.52 o
   6   8  18      11587.23      11953.99       387.66 o
   1   9  18       2100.54       3262.83       698.71 o
   3   9  18       2042.74       2044.06       997.70 o
   5   9  18       2607.66       2616.05       388.65 o
   0  10  18      16484.94      16734.31       442.33 o
   2  10  18      13894.01      14933.95       395.63 o
   1   2  19         11.57       1063.35       707.15 o
   2   3  19       9645.13       8733.48       648.53 o
   1   4  19       1399.66       1390.68      1043.01 o
   3   4  19         12.91        157.03      1078.11 o
   2   5  19        495.39       1415.63      1071.74 o
   4   5  19       1564.77       -146.93      1022.17 o
   1   6  19      20172.45      20060.05       811.57 o
   3   6  19       2818.83       2254.82      1022.51 o
   5   6  19        181.27       -495.48       495.48 o
   2   7  19       6699.33       6660.14       779.21 o
   4   7  19          4.12        946.36      1051.75 o
   1   8  19         63.85       -593.39       593.39 o
   3   8  19       4608.23       4686.24       395.79 o
   0   0  20      80045.20      81510.09      1030.52 o
   0   2  20      26374.69      26312.97       652.01 o
   2   2  20      37381.26      38044.32       880.71 o
   1   3  20         14.16        251.88       986.43 o
   0   4  20      13790.29      13684.59       350.25 o
   2   4  20       1581.15       1588.75      1043.31 o
   4   4  20       3969.66       4127.44       767.72 o
   1   5  20       2749.48       1491.65      1070.00 o
   3   5  20       1249.97       1487.78       687.70 o
                                                
