# Supplementary material for: Single-crystal neutron and X-ray diffraction study of garnet-type solid-state electrolyte Li6La3ZrTaO12: an in situ temperature-dependence investigation (2.5 ≤ T ≤ 873 K)
Source: Acta Crystallogr B Struct Sci Cryst Eng Mater. 2021 Jan 26;77(Pt 1):123–30. doi: 10.1107/S2052520620016145 (PMC7941284; doi:10.1107/S2052520620016145)
Supplement: Supplementary file 5 [file b-77-00123-400Ksup5.hkl]

#
# h,k,l, Fc-squared, Fo-squared, sigma(Fo-squared), status flag
#
data_400K
_shelx_title ' LZZO:Ta 1.0/ Zr1.0 Probe Einkristall Berlin/ T = 400 K'
_shelx_refln_list_code          4
_shelx_F_calc_maximum      271.08
_exptl_crystal_F_000      3215.18
_reflns_d_resolution_high  0.6166

loop_
 _space_group_symop_operation_xyz
 'x, y, z'
 'x, -y, -z+1/2'
 '-x+1/2, -y, z+1/2'
 '-x+1/2, y, -z'
 '-y+1/4, x+3/4, z+1/4'
 'y+1/4, x+3/4, -z+3/4'
 'y+1/4, -x+1/4, z+3/4'
 '-y+1/4, -x+1/4, -z+1/4'
 'y, z, x'
 '-y+1/2, -z, x+1/2'
 'y, -z, -x+1/2'
 '-y+1/2, z, -x'
 '-z+1/4, y+3/4, x+1/4'
 '-z+1/4, -y+1/4, -x+1/4'
 'z+1/4, -y+1/4, x+3/4'
 'z+1/4, y+3/4, -x+3/4'
 'z, x, y'
 '-z, x+1/2, -y+1/2'
 '-z, -x+1/2, y'
 'z, -x, -y+1/2'
 '-x+1/4, -z+1/4, -y+1/4'
 '-x+1/4, z+3/4, y+1/4'
 'x+3/4, -z+3/4, y+1/4'
 'x+1/4, z+3/4, -y+3/4'
 'x+1/2, y+1/2, z+1/2'
 'x+1/2, -y+1/2, -z+1'
 '-x+1, -y+1/2, z+1'
 '-x+1, y+1/2, -z+1/2'
 '-y+3/4, x+5/4, z+3/4'
 'y+3/4, x+5/4, -z+5/4'
 'y+3/4, -x+3/4, z+5/4'
 '-y+3/4, -x+3/4, -z+3/4'
 'y+1/2, z+1/2, x+1/2'
 '-y+1, -z+1/2, x+1'
 'y+1/2, -z+1/2, -x+1'
 '-y+1, z+1/2, -x+1/2'
 '-z+3/4, y+5/4, x+3/4'
 '-z+3/4, -y+3/4, -x+3/4'
 'z+3/4, -y+3/4, x+5/4'
 'z+3/4, y+5/4, -x+5/4'
 'z+1/2, x+1/2, y+1/2'
 '-z+1/2, x+1, -y+1'
 '-z+1/2, -x+1, y+1/2'
 'z+1/2, -x+1/2, -y+1'
 '-x+3/4, -z+3/4, -y+3/4'
 '-x+3/4, z+5/4, y+3/4'
 'x+5/4, -z+5/4, y+3/4'
 'x+3/4, z+5/4, -y+5/4'
 '-x, -y, -z'
 '-x, y, z-1/2'
 'x-1/2, y, -z-1/2'
 'x-1/2, -y, z'
 'y-1/4, -x-3/4, -z-1/4'
 '-y-1/4, -x-3/4, z-3/4'
 '-y-1/4, x-1/4, -z-3/4'
 'y-1/4, x-1/4, z-1/4'
 '-y, -z, -x'
 'y-1/2, z, -x-1/2'
 '-y, z, x-1/2'
 'y-1/2, -z, x'
 'z-1/4, -y-3/4, -x-1/4'
 'z-1/4, y-1/4, x-1/4'
 '-z-1/4, y-1/4, -x-3/4'
 '-z-1/4, -y-3/4, x-3/4'
 '-z, -x, -y'
 'z, -x-1/2, y-1/2'
 'z, x-1/2, -y'
 '-z, x, y-1/2'
 'x-1/4, z-1/4, y-1/4'
 'x-1/4, -z-3/4, -y-1/4'
 '-x-3/4, z-3/4, -y-1/4'
 '-x-1/4, -z-3/4, y-3/4'
 '-x+1/2, -y+1/2, -z+1/2'
 '-x+1/2, y+1/2, z'
 'x, y+1/2, -z'
 'x, -y+1/2, z+1/2'
 'y+1/4, -x-1/4, -z+1/4'
 '-y+1/4, -x-1/4, z-1/4'
 '-y+1/4, x+1/4, -z-1/4'
 'y+1/4, x+1/4, z+1/4'
 '-y+1/2, -z+1/2, -x+1/2'
 'y, z+1/2, -x'
 '-y+1/2, z+1/2, x'
 'y, -z+1/2, x+1/2'
 'z+1/4, -y-1/4, -x+1/4'
 'z+1/4, y+1/4, x+1/4'
 '-z+1/4, y+1/4, -x-1/4'
 '-z+1/4, -y-1/4, x-1/4'
 '-z+1/2, -x+1/2, -y+1/2'
 'z+1/2, -x, y'
 'z+1/2, x, -y+1/2'
 '-z+1/2, x+1/2, y'
 'x+1/4, z+1/4, y+1/4'
 'x+1/4, -z-1/4, -y+1/4'
 '-x-1/4, z-1/4, -y+1/4'
 '-x+1/4, -z-1/4, y-1/4'

_cell_length_a    12.9051
_cell_length_b    12.9051
_cell_length_c    12.9051
_cell_angle_alpha  90.000
_cell_angle_beta   90.000
_cell_angle_gamma  90.000

_shelx_F_squared_multiplier     1.000

loop_
 _refln_index_h
 _refln_index_k
 _refln_index_l
 _refln_F_squared_calc
 _refln_F_squared_meas
 _refln_F_squared_sigma
 _refln_observed_status
   1   1   2       6885.70       6885.63       255.30 o
   0   2   2      13219.45      13984.00       520.47 o
   1   2   3       2831.75       2917.71        65.77 o
   2   3   3      11832.67      12454.07       594.42 o
   0   0   4      45168.12      45597.05      1806.68 o
   0   2   4       7419.30       7380.29       160.53 o
   2   2   4         21.07        232.90       275.04 o
   1   3   4      15850.46      16654.58       506.28 o
   0   4   4       4297.30       4438.36       149.11 o
   4   4   4      18550.91      20172.65       705.46 o
   1   2   5      25052.52      25110.53       405.61 o
   2   3   5      29010.35      29967.80      1520.73 o
   1   4   5        419.47        347.87       363.43 o
   3   4   5       2521.74       2730.38        99.59 o
   2   5   5      26373.32      27199.85      1390.29 o
   1   1   6      55090.43      53859.18       686.00 o
   0   2   6      22288.33      21987.54       454.40 o
   1   3   6        214.99        652.75       315.27 o
   3   3   6        769.45        966.34       160.83 o
   0   4   6      48969.77      49341.39       787.10 o
   2   4   6      52383.71      54685.56      2180.36 o
   1   5   6       9802.02      10208.43       634.80 o
   3   5   6          3.63        282.77       375.91 o
   5   5   6      13239.28      13783.57       925.55 o
   0   6   6       1149.04       1424.06       188.87 o
   4   6   6      21641.29      22456.68       828.61 o
   1   2   7       2615.60       2737.06       147.66 o
   2   3   7        245.96        209.81       316.38 o
   1   4   7       3412.77       3360.75       108.98 o
   3   4   7       3872.80       3944.40       374.64 o
   2   5   7        130.51        165.31       485.94 o
   4   5   7      15885.53      16843.46       544.39 o
   1   6   7       2337.07       2724.91       237.78 o
   3   6   7       2389.99       2490.11       585.69 o
   5   6   7      27634.16      27914.84      1023.78 o
   2   7   7      14188.80      14698.06       503.08 o
   6   7   7       4330.42       4497.05       175.68 o
   0   0   8      57042.91      56838.08      3625.85 o
   0   2   8      10098.97      10105.51       317.52 o
   2   2   8      21628.19      20946.96       661.77 o
   1   3   8        167.24         21.08        81.00 o
   0   4   8      34678.97      34078.41       793.75 o
   2   4   8       1829.50       2150.36       447.31 o
   4   4   8      21801.63      21692.12       339.84 o
   1   5   8      10500.72      10917.57       265.32 o
   3   5   8      28617.12      29023.61      1460.84 o
   0   6   8        310.47         24.42       474.02 o
   2   6   8        136.60       -396.06       534.74 o
   4   6   8       4960.18       4663.63       203.81 o
   6   6   8          4.50        242.85       454.64 o
   1   7   8       2500.81       1991.96       290.43 o
   3   7   8       3898.97       3811.19       194.42 o
   5   7   8        760.71        980.38       459.07 o
   0   8   8      35097.89      36178.11      1501.82 o
   4   8   8      13994.26      14908.50      1009.44 o
   8   8   8      50316.40      53742.49      1476.91 o
   1   2   9       2168.37       2213.91       232.60 o
   2   3   9       7563.51       7601.36       360.23 o
   1   4   9      24348.54      24202.24       793.12 o
   3   4   9       5403.58       5745.95       215.53 o
   2   5   9       4513.00       4538.14       235.17 o
   4   5   9       1110.13       1455.08       398.45 o
   1   6   9      14768.42      15347.09      1011.42 o
   3   6   9       6095.23       6095.88       280.48 o
   5   6   9       7635.21       7718.89       560.19 o
   2   7   9        212.88        558.75       739.01 o
   4   7   9          5.13        127.52        94.26 o
   6   7   9      16136.55      17772.80       871.41 o
   1   8   9      14299.71      15083.54       651.41 o
   3   8   9       1088.32       1230.45       528.45 o
   5   8   9       4027.00       4120.12       208.53 o
   7   8   9        643.54        476.55       807.58 o
   2   9   9      14449.94      16184.13      1067.85 o
   6   9   9      11991.06      12520.96       736.66 o
   1   1  10       2375.39       2516.46       196.83 o
   0   2  10      24081.74      23285.11       449.70 o
   1   3  10       2596.34       2342.25       304.44 o
   3   3  10       6200.86       6193.30       212.37 o
   0   4  10      24124.58      22659.95       523.97 o
   2   4  10      34356.23      33558.75       483.27 o
   1   5  10      27307.73      27428.14       449.75 o
   3   5  10       9604.67       9467.37       426.20 o
   5   5  10       3756.49       3947.79       183.49 o
   0   6  10       1416.06       1480.52       479.52 o
   2   6  10       8834.22       9177.79       244.47 o
   4   6  10      18699.99      17987.90       470.51 o
   1   7  10       9696.91      10260.33       282.26 o
   3   7  10       1297.49       1683.16       368.86 o
   5   7  10        139.48        389.37       594.59 o
   7   7  10       1052.07       1350.05       811.81 o
   0   8  10       3128.20       2953.66       224.93 o
   2   8  10       3403.55       3334.65       196.68 o
   4   8  10      33604.86      34837.61       866.62 o
   6   8  10       4721.68       4993.65       299.92 o
   1   9  10       3301.18       3702.58       250.84 o
   3   9  10          7.60       1107.78       748.50 o
   5   9  10         61.14       -234.01       815.15 o
   7   9  10       9234.75       8815.81       284.91 o
   9   9  10      19126.16      20369.83       586.03 o
   0  10  10      61571.80      64599.70      3394.70 o
   4  10  10      45482.95      47055.70       910.60 o
   8  10  10       1761.75       2501.15       598.86 o
   1   2  11      11528.49      11261.19       316.34 o
   2   3  11       2432.76       2052.89       337.00 o
   1   4  11       4211.43       4041.35       173.20 o
   3   4  11        934.48       -142.35       400.35 o
   2   5  11       1462.17        993.54       505.68 o
   4   5  11        862.13       1106.15       546.96 o
   1   6  11        346.09       1408.61       495.07 o
   3   6  11      51868.67      53997.79      1615.89 o
   5   6  11       2974.69       3134.94       307.69 o
   2   7  11      11415.26      11212.44       385.81 o
   4   7  11      20813.57      20880.90       566.71 o
   6   7  11       2817.68       3080.39       555.93 o
   1   8  11       1821.88       1493.23       620.24 o
   3   8  11        152.88        900.78       768.77 o
   5   8  11       6727.15       6798.93       277.03 o
   7   8  11       4108.25       3529.74       359.70 o
   2   9  11       9870.24       9579.09       298.55 o
   4   9  11       7232.17       7720.37       402.24 o
   6   9  11       3072.40       2681.49       353.25 o
   8   9  11       1219.77        477.13       915.34 o
   1  10  11       3032.80       3513.12       461.04 o
   3  10  11       1108.54        509.32       767.32 o
   5  10  11         48.25       -140.84       140.84 o
   7  10  11       4735.58       4982.40       932.12 o
   9  10  11      15990.80      16319.81       881.56 o
   2  11  11          5.89        -90.93       151.92 o
   6  11  11       1726.83       1455.36       969.87 o
  10  11  11      11719.03      12407.39       662.44 o
   0   0  12       1284.91        796.01       488.74 o
   0   2  12       8504.02       8298.02       241.67 o
   2   2  12      39369.86      37753.54       507.33 o
   1   3  12      11274.84      11077.84       285.06 o
   0   4  12       9177.81       8788.38       254.31 o
   2   4  12         42.41       1083.50       523.45 o
   4   4  12        780.67       1093.57       599.02 o
   1   5  12        167.54        560.25       541.39 o
   3   5  12      12412.29      11951.07       373.31 o
   0   6  12       3176.34       3219.65       228.02 o
   2   6  12       6301.22       6182.67       421.47 o
   4   6  12       1431.91       2404.58       816.00 o
   6   6  12      18800.16      19049.95      1897.28 o
   1   7  12        160.17        -52.14       144.22 o
   3   7  12      11403.25      11824.97       354.75 o
   5   7  12       1451.52        497.56       731.32 o
   0   8  12      20039.84      20594.01       703.81 o
   2   8  12       7660.56       7125.99       435.01 o
   4   8  12         88.39       1224.47       714.28 o
   6   8  12      10746.64      11168.16       308.37 o
   8   8  12      28598.71      29585.94       970.27 o
   1   9  12       3319.51       3972.98      1205.68 o
   3   9  12       4000.84       4603.17       280.25 o
   5   9  12       1423.37        890.27       853.55 o
   7   9  12       4436.83       4341.10       394.63 o
   0  10  12       4361.72       4485.77       308.54 o
   2  10  12      35387.04      35926.29       883.68 o
   4  10  12         26.51        -98.70       154.14 o
   6  10  12      28938.35      29771.15       692.00 o
   8  10  12       2127.79       2725.85       947.25 o
  10  10  12        811.54         -8.89       221.07 o
   1  11  12      12430.89      12782.46       342.61 o
   3  11  12        360.14         88.79       162.04 o
   5  11  12        625.07       1551.41       926.18 o
   7  11  12        539.00         13.32       178.75 o
   9  11  12        964.90       2543.78      1233.55 o
   0  12  12       9166.37       9359.37       347.80 o
   4  12  12       9677.34       9621.25       347.06 o
   8  12  12       4142.00       4643.49       454.23 o
  12  12  12        933.67         97.78       970.01 o
   1   2  13         33.35        149.71       108.68 o
   2   3  13       7594.05       7312.51       242.45 o
   1   4  13        396.51       1599.66       670.50 o
   3   4  13       4877.18       4833.40       280.93 o
   2   5  13       3882.03       4541.28       424.71 o
   4   5  13       3016.98       2442.96       352.48 o
   1   6  13        347.31       -543.85       792.47 o
   3   6  13        431.92        744.91       736.02 o
   5   6  13       4274.66       4433.72       525.23 o
   2   7  13       5984.70       5614.37       262.92 o
   4   7  13       4486.39       4120.44       520.43 o
   6   7  13       5970.09       5966.88       317.09 o
   1   8  13        500.46        -61.07       145.45 o
   3   8  13       2596.56       3229.10       631.76 o
   5   8  13       3946.45       4348.41       862.74 o
   7   8  13       9504.62       9720.99       347.04 o
   2   9  13        277.93        267.42       876.61 o
   4   9  13        452.35        982.44       855.89 o
   6   9  13       7099.11       7498.68       339.13 o
   8   9  13        119.68       1668.20       946.13 o
   1  10  13       6684.77       6857.05       422.03 o
   3  10  13       2849.50       2524.36       984.77 o
   5  10  13        367.16        538.27       908.96 o
   7  10  13        560.60        819.41      1020.38 o
   9  10  13       1323.07       2454.62      1303.50 o
   2  11  13       8822.99       8698.62       336.53 o
   4  11  13       5197.31       5390.23      1269.98 o
   6  11  13         31.64        -93.15       360.41 o
   8  11  13        385.19       2140.87      1304.06 o
  10  11  13        728.52       1677.09      1358.33 o
   1  12  13       2720.34       2429.34       965.26 o
   3  12  13       7913.38       7929.45       383.19 o
   5  12  13       1014.69       1209.25      1142.57 o
   7  12  13       5838.22       5750.45       603.26 o
   9  12  13       5817.85       6531.14      1313.41 o
  11  12  13       2596.46       3493.74      1142.43 o
   2  13  13       3961.85       2433.55      1243.07 o
   6  13  13      23550.91      24309.67       727.10 o
  10  13  13       2123.92       2530.94      1473.78 o
   1   1  14       5746.64       5092.45       302.96 o
   0   2  14      16313.06      15944.48       421.84 o
   1   3  14       9348.89       8757.59       456.32 o
   3   3  14        531.38        288.71       731.78 o
   0   4  14       7517.26       7274.50       456.90 o
   2   4  14      57396.00      55410.52      1521.23 o
   1   5  14        540.51        -28.87       126.59 o
   3   5  14       5578.72       5479.43       364.44 o
   5   5  14       1852.14       -181.59       762.02 o
   0   6  14        129.64         -1.11       794.22 o
   2   6  14       3798.75       3994.44       291.09 o
   4   6  14      11156.48      10651.74       323.97 o
   1   7  14       4745.84       4650.21       308.22 o
   3   7  14       3618.09       4122.91      1237.48 o
   5   7  14        514.42        441.89       902.65 o
   7   7  14      23689.53      24693.84       692.61 o
   0   8  14      10676.70      10397.57       349.34 o
   2   8  14       1264.49        -58.95       838.70 o
   4   8  14       6368.24       6388.89      1098.36 o
   6   8  14       2762.29       3129.47       314.32 o
   1   9  14        500.81        266.45       252.02 o
   3   9  14      10326.36      10140.17       480.58 o
   5   9  14       8415.28       8853.55       602.70 o
   7   9  14       1076.40        333.49      1078.28 o
   9   9  14       2933.43       1695.51      1362.88 o
   0  10  14       5068.34       5163.56       320.95 o
   2  10  14         33.38        113.11       160.80 o
   4  10  14       3746.42       4659.06       574.39 o
   6  10  14       4703.12       4624.10       516.10 o
   8  10  14       1172.33       1330.82      1315.26 o
   1  11  14       5349.52       5882.22       347.21 o
   3  11  14        196.97        825.37       434.87 o
   5  11  14       8876.77       9332.25       454.87 o
   7  11  14        960.47       -114.46       241.14 o
   9  11  14        659.17        -88.84       358.69 o
  11  11  14        718.78       3471.73      1458.21 o
   0  12  14      14025.40      15905.18       466.49 o
   2  12  14       2832.12       3521.44       858.31 o
   4  12  14        104.51       2333.61      1375.32 o
   6  12  14      21552.48      22639.41       686.19 o
   8  12  14      13681.40      13897.12       919.14 o
   1  13  14        786.11       -246.60       246.60 o
   3  13  14       7723.07       7630.53      1484.85 o
   5  13  14       1297.96       3614.18      1324.46 o
   7  13  14       3612.99       3663.33       898.90 o
   0  14  14       1704.13        464.14      1356.80 o
   4  14  14       5617.53       5438.75       600.86 o
   1   2  15      13682.79      13044.04       351.36 o
   2   3  15      21841.39      21013.67       555.31 o
   1   4  15        929.15        -51.13       790.27 o
   3   4  15        115.07       1386.49       817.47 o
   2   5  15        346.52       -105.43       294.10 o
   4   5  15       1546.29       1621.77       899.38 o
   1   6  15        558.64        217.64       292.04 o
   3   6  15       6919.74       6252.60       332.37 o
   5   6  15       2232.15       2725.12       793.19 o
   2   7  15      12295.36      11773.62       450.34 o
   4   7  15        276.77       -358.40       370.61 o
   6   7  15       5897.78       4771.95       554.76 o
   1   8  15      14931.23      14564.13       439.43 o
   3   8  15        740.81        108.86       893.10 o
   5   8  15       4424.40       3905.34       426.89 o
   7   8  15       4020.95       4163.56       412.41 o
   2   9  15         14.84       2907.55      1410.53 o
   4   9  15        684.01        487.57      1027.33 o
   6   9  15      10836.24      11065.87       453.07 o
   8   9  15       1124.32        114.50      1345.11 o
   1  10  15       8392.65       8810.16       521.60 o
   3  10  15       9954.00      10496.91       414.97 o
   5  10  15       2299.04       4568.27       942.86 o
   7  10  15        414.78       1698.14      1308.57 o
   9  10  15        182.74        550.22      1401.06 o
   2  11  15        116.87       2413.54      1317.68 o
   4  11  15       1908.28       2075.81      1008.95 o
   6  11  15       3354.52       5169.70       939.17 o
   8  11  15       2173.06       3420.43      1438.36 o
   1  12  15       1180.18       -141.20      1204.08 o
   3  12  15       1445.62        305.92      1377.20 o
   5  12  15       6989.03       7188.01      1412.99 o
   7  12  15         31.44        -43.25       257.27 o
   2  13  15       1404.68        992.17       952.13 o
   4  13  15       1471.51       4141.63      1403.91 o
   6  13  15       3274.54        721.42      1523.25 o
   1  14  15        294.38          7.77       272.96 o
   3  14  15          0.00       1788.60      1506.95 o
   0   0  16       7209.16       8130.74       690.74 o
   0   2  16      12987.85      12721.73       487.39 o
   2   2  16          7.17        389.10      1020.73 o
   1   3  16       3543.01       2884.05       659.02 o
   0   4  16      16212.78      15772.04       411.13 o
   2   4  16      22703.95      22990.04       647.58 o
   4   4  16         45.41       1236.52       912.70 o
   1   5  16       5324.83       5568.32       756.95 o
   3   5  16        872.92       1966.80       913.40 o
   0   6  16       1145.26        918.43       909.54 o
   2   6  16        993.28        894.75       891.42 o
   4   6  16       7457.26       7198.59       342.56 o
   6   6  16       9189.41       9489.27       388.10 o
   1   7  16       6784.30       6602.59       510.86 o
   3   7  16       2643.29       2107.58       999.68 o
   5   7  16       2542.17       2425.17       494.51 o
   0   8  16      73483.02      73756.88       958.79 o
   2   8  16         11.59        -44.36       185.19 o
   4   8  16      10282.52      10429.82      1047.96 o
   6   8  16        306.76       -267.42       898.81 o
   8   8  16      64497.59      66581.53      1095.91 o
   1   9  16        761.79        -32.21       665.37 o
   3   9  16       2349.38       3009.07       832.19 o
   5   9  16        962.60        496.74      1392.42 o
   7   9  16        842.30       1664.19      1319.80 o
   0  10  16       2000.00       -226.12      1098.28 o
   2  10  16       6954.72       8114.05       496.25 o
   4  10  16        136.01       -378.24       947.26 o
   6  10  16       2934.28       2842.54      1757.78 o
   8  10  16       1690.60       -229.27       258.21 o
   1  11  16          3.83        383.67       573.29 o
   3  11  16        133.96       1501.85      1319.95 o
   5  11  16       4686.97       2649.43      1293.91 o
   7  11  16       4506.69       3947.00      1541.85 o
   0  12  16      29894.85      30859.58       845.02 o
   2  12  16       7822.76       6913.25       650.75 o
   4  12  16       1527.97       1424.09       735.41 o
   6  12  16       3431.36       3767.44      1041.51 o
   1  13  16        114.88        158.61       280.61 o
   3  13  16       3751.33       2576.71      1598.57 o
   1   2  17         59.23       1056.90       857.28 o
   2   3  17       2453.74       1561.41       923.47 o
   1   4  17        544.77        -57.74       167.65 o
   3   4  17       3007.11       3323.29       419.83 o
   2   5  17        273.43        346.19      1000.84 o
   4   5  17       9152.51       9475.86       535.47 o
   1   6  17        827.26       1356.52      1055.44 o
   3   6  17       6715.33       6054.24       405.82 o
   5   6  17       5505.45       5654.24       576.10 o
   2   7  17       2389.19        908.65      1271.00 o
   4   7  17       5225.51       5880.69       480.68 o
   6   7  17      10352.88      11258.91       535.94 o
   1   8  17         70.66       1046.94       798.51 o
   3   8  17       4345.92       3522.53      1422.00 o
   5   8  17        821.96       -109.98       239.95 o
   7   8  17         25.19       1126.67      1380.62 o
   2   9  17       4980.70       3172.89      1388.00 o
   4   9  17       1200.65       1562.11      1318.62 o
   6   9  17        575.23       3340.80      1327.88 o
   8   9  17        339.12       3297.98      1473.66 o
   1  10  17         13.54        294.97      1327.35 o
   3  10  17       3746.52       3798.06       622.73 o
   5  10  17       3151.65       3612.05       958.52 o
   2  11  17         26.92        460.21      1407.24 o
   4  11  17       1110.77       1857.40      1517.27 o
   1  12  17       1526.52        995.73      1557.56 o
   1   1  18       2999.64       2950.89       476.21 o
   0   2  18        441.92        365.19      1080.03 o
   1   3  18       3955.52       4034.73       525.87 o
   3   3  18      15867.41      13659.35       977.30 o
   0   4  18       2283.29       2794.44      1257.33 o
   2   4  18       8066.13       7886.96       441.45 o
   1   5  18        137.84        134.22      1354.35 o
   3   5  18         57.97       1874.23      1311.96 o
   5   5  18          2.32        133.06       243.95 o
   0   6  18       4138.32       5075.18       880.99 o
   2   6  18       1068.30       3810.33      1366.07 o
   4   6  18      13068.32      12950.71       474.22 o
   1   7  18       3688.68       4721.95       944.06 o
   3   7  18       8195.89       8228.48       478.25 o
   5   7  18       4941.48       4833.48       844.04 o
   7   7  18        567.74        857.11      1492.17 o
   0   8  18       2040.37       3495.35      1332.20 o
   2   8  18       2826.39        560.13      1352.34 o
   4   8  18      12822.43      12033.06       482.98 o
   6   8  18       9194.88       9097.90       658.80 o
   1   9  18       1801.91       3173.89      1354.83 o
   3   9  18       1787.61       3435.35      1418.22 o
   5   9  18       2111.94       2036.31      1531.69 o
   0  10  18      13535.10      12122.93       535.77 o
   2  10  18      10311.16      10311.84       537.00 o
   1   2  19          6.85        680.86       257.26 o
   2   3  19       7446.35       6169.21       477.72 o
   1   4  19       1188.13       2286.98      1333.05 o
   3   4  19          3.73       1340.63       854.94 o
   2   5  19        349.36       -227.49       227.49 o
   4   5  19       1086.55       2082.99      1332.71 o
   1   6  19      15150.96      14639.08       631.67 o
   3   6  19       2586.43       2917.26      1362.73 o
   5   6  19        134.58       2840.64      1461.92 o
   2   7  19       5229.91       6018.77       656.80 o
   4   7  19          1.28       2075.81      1182.06 o
   1   8  19         96.22       3091.06      1500.61 o
   3   8  19       3435.02       2306.86      1388.58 o
   0   0  20      61004.57      65501.77      6146.96 o
   0   2  20      20733.56      20667.82       650.44 o
   2   2  20      30636.18      30731.00       744.52 o
   1   3  20         22.53        110.89      1357.32 o
   0   4  20      11417.62      10255.40       532.24 o
   2   4  20       1248.94        173.46      1449.91 o
   4   4  20       2853.63       2744.71      1496.20 o
   1   5  20       2067.05        131.44      1137.25 o
   3   5  20       1240.62       2399.39      1477.66 o
   0   6  20         65.58       2692.71      1497.18 o
                                                
